# Supplementary material for: The microdissected gene expression landscape of nasopharyngeal cancer reveals vulnerabilities in FGF and noncanonical NF-κB signaling
Source: Sci Adv. 2022 Apr 8;8(14):eabh2445. doi: 10.1126/sciadv.abh2445 (PMC8993121; doi:10.1126/sciadv.abh2445)
Supplement: Supplementary file 2 — Data S1 to S3 [file sciadv.abh2445_data_s1_to_s3.zip]

Archive with 3 entries (3 files):
- sciadv.abh2445_data_s1.txt
- sciadv.abh2445_data_s2.txt
- sciadv.abh2445_data_s3.txt
