# Supplementary material for: The microdissected gene expression landscape of nasopharyngeal cancer reveals vulnerabilities in FGF and noncanonical NF-κB signaling
Source: Sci Adv. 2022 Apr 8;8(14):eabh2445. doi: 10.1126/sciadv.abh2445 (PMC8993121; doi:10.1126/sciadv.abh2445)
Supplement: Supplementary file 2 — Data S1 to S3 [file sciadv.abh2445_data_s1_to_s3.zip › sciadv.abh2445_data_s1.txt]

	10181_A05_T2_TUM	10188_A11_T1_TUM	10190_A11_S1_TME	10195_A17_T2_TUM	10206_A39_T2_TUM	10210_A40_T2_TUM	10223_A63_T1_TUM	10225_A63_S1_TME	10226_A63_E1_NAT	10258_A34_S1_TME	10265_A64_T1_TUM	10266_A64_S1_TME	10299_A59_T1_TUM	10300_A59_S1_TME	10309_A45_T1_TUM	10310_A45_S1_TME	10319_A76_T1_TUM	10488_A16_T2_TUM	10491_A47_T2_TUM	10495_A71_T2_TUM	10497_A60_T2_TUM	10502_A51_T1_TUM	10505_A51_S1_TME	10514_A34_T1_TUM	10516_A34_S1_TME	10517_A34_E1_NAT	10541_A10_T1_TUM	10543_A10_S1_TME	10544_A10_E1_NAT	10204_A35_E1_NAT	10211_A40_S1_TME	10213_A49_T2_TUM	10236_A86_T2_TUM	10271_A72_T1_TUM	10307_A20_T1_TUM	10308_A20_S1_TME	10327_A71_T1_TUM	10467_A27_T2_TUM	10485_A18_T2_TUM	10490_A29_T2_TUM	10522_A31_T2_TUM	10531_A66_S1_TME	10534_A26_T2_TUM	10542_A10_T2_TUM	10549_A79_T1_TUM	10551_A79_S1_TME	10554_A35_T1_TUM	10556_A35_S1_TME	10599_A94_T1_TUM
ENSG00000223972.4	0	0	0	0	0	0	0	0	0	0	0	0	0	0	0	0	0	0	0	0	0	0	0	0	0	0	0	0	0	0	0	0	0	0	0	0	0	0	0	0	0	0	0	0	0	0	0	0	0
ENSG00000227232.4	0	0	0	0	0	0	0	0	0	0	0	0	0	0	0	0	0	0	0	0	0	0	0	0	0	0	0	0	0	0	0	0	0	0	0	0	0	0	0	0	0	0	0	0	0	0	0	0	0
ENSG00000243485.2	0	0	0	0	0	0	0	0	0	0	0	0	0	0	0	0	0	0	0	0	0	0	0	0	0	0	0	0	0	0	0	0	0	0	0	0	0	0	0	0	0	0	0	0	0	0	0	0	0
ENSG00000237613.2	0	0	0	0	0	0	0	0	0	0	0	0	0	0	0	0	0	0	0	0	0	0	0	0	0	0	0	0	0	0	0	0	0	0	0	0	0	0	0	0	0	0	0	0	0	0	0	0	0
ENSG00000268020.2	0	0	0	0	0	0	0	0	0	0	0	0	0	0	0	0	0	0	0	0	0	0	0	0	0	0	0	0	0	0	0	0	0	0	0	0	0	0	0	0	0	0	0	0	0	0	0	0	0
ENSG00000240361.1	0	0	0	0	0	0	0	0	0	0	0	0	0	0	0	0	0	0	0	0	0	0	0	0	0	0	0	0	0	0	0	0	0	0	0	0	0	0	0	0	0	0	0	0	0	0	0	0	0
ENSG00000186092.4	0	0	0	0	0	0	0	0	0	0	0	0	0	0	0	0	0	0	0	0	0	0	0	0	0	0	0	0	0	0	0	0	0	0	0	0	0	0	0	0	0	0	0	0	0	0	0	0	0
ENSG00000238009.2	0	0	0	0	0	0	0	0	0	0	0	0	0	0	0	0	0	0	0	0	0	0	0	0	0	0	0	0	0	0	0	0	0	0	0	0	0	0	0	0	0	0	0	0	0	0	0	0	0
ENSG00000239945.1	0	0	0	0	0	0	0	0	0	0	0	0	0	0	0	0	0	0	0	0	0	0	0	0	0	0	0	0	0	0	0	0	0	0	0	0	0	0	0	0	0	0	0	0	0	0	0	0	0
ENSG00000233750.3	0	0	0	0	0	0	0	0	0	0	0	0	0	0	0	0	0	0	0	0	0	0	0	0	0	0	0	0	0	3	0	0	0	0	0	0	0	0	0	0	0	0	0	0	0	0	0	0	0
ENSG00000237683.5	0	0	0	0	0	0	0	0	0	0	0	0	0	0	0	0	0	1	0	0	0	1	0	0	0	0	0	0	0	0	0	0	0	0	0	0	0	0	0	0	0	0	0	0	0	0	0	0	0
ENSG00000268903.1	0	0	0	0	0	0	0	0	0	0	0	0	0	0	0	0	0	0	0	0	0	0	0	0	0	0	0	0	0	0	0	0	0	0	0	0	0	0	0	0	0	0	0	0	0	0	0	0	0
ENSG00000269981.1	0	0	0	0	0	0	0	0	0	0	0	0	0	0	0	0	0	0	0	0	0	0	0	0	0	0	0	0	0	0	0	0	0	0	0	0	0	0	0	0	0	0	0	0	0	0	0	0	0
ENSG00000239906.1	0	0	0	0	0	0	0	0	0	0	0	0	0	0	0	0	0	0	0	0	0	0	0	0	0	0	0	0	0	0	0	0	0	0	0	0	0	0	0	0	0	0	0	0	0	0	0	0	0
ENSG00000241860.2	0	0	0	0	0	0	0	0	0	0	0	0	0	0	0	0	0	0	0	0	0	0	0	0	0	0	0	0	0	0	0	0	0	0	0	0	0	0	0	0	0	0	0	0	0	0	0	0	0
ENSG00000222623.1	0	0	0	0	0	0	0	0	0	0	0	0	0	0	0	0	0	0	0	0	0	0	0	0	0	0	0	0	0	0	0	0	0	0	0	0	0	0	0	0	0	0	0	0	0	0	0	0	0
ENSG00000241599.1	0	0	0	0	0	0	0	0	0	0	0	0	0	0	0	0	0	0	0	0	0	0	0	0	0	0	0	0	0	0	0	0	0	0	0	0	0	0	0	0	0	0	0	0	0	0	0	0	0
ENSG00000228463.4	0	0	0	0	0	0	0	0	0	0	0	0	0	0	0	0	0	0	0	0	0	0	0	0	0	0	0	0	0	0	0	0	0	0	0	0	0	0	0	0	0	0	0	0	0	0	0	0	0
ENSG00000241670.2	0	0	0	0	0	0	0	0	0	0	0	0	0	0	0	0	0	0	0	0	0	0	0	0	0	0	0	0	0	0	0	0	0	0	0	0	0	0	0	0	0	0	0	0	0	0	0	0	0
ENSG00000237094.7	0	0	0	0	0	0	0	0	0	0	0	0	0	0	0	0	0	0	0	0	0	0	0	0	0	0	0	0	0	0	0	0	0	0	0	0	0	0	0	0	0	0	0	0	0	0	0	0	0
ENSG00000250575.1	0	0	0	0	0	0	0	0	0	0	0	0	0	0	0	0	0	0	0	0	0	0	0	0	0	0	0	0	0	0	0	0	0	0	0	0	0	0	0	0	0	0	0	0	0	0	0	0	0
ENSG00000233653.3	0	0	0	0	0	0	0	0	0	0	0	0	0	0	0	0	0	0	0	0	0	0	0	0	0	0	0	0	0	0	0	0	0	0	0	0	0	0	0	0	0	0	0	0	0	0	0	0	0
ENSG00000224813.2	0	0	0	0	0	0	0	0	0	0	0	0	0	0	0	0	0	0	0	0	0	0	0	0	0	0	0	0	0	0	0	0	0	0	0	0	0	0	0	0	0	0	0	0	0	0	0	0	0
ENSG00000235249.1	0	0	0	0	0	0	0	0	0	0	0	0	0	0	0	0	0	0	0	0	0	0	0	0	0	0	0	0	0	0	0	0	0	0	0	0	0	0	0	0	0	0	0	0	0	0	0	0	0
ENSG00000269732.1	0	0	0	0	0	0	0	0	0	0	0	0	0	0	0	0	0	0	0	0	0	0	0	0	0	0	0	0	0	0	0	0	0	0	0	0	0	0	0	0	0	0	0	0	0	0	0	0	0
ENSG00000256186.1	0	0	0	0	0	0	0	0	0	0	0	0	0	0	0	0	0	0	0	0	0	0	0	0	0	0	0	0	0	0	0	0	0	0	0	0	0	0	0	0	0	0	0	0	0	0	0	0	0
ENSG00000236601.1	0	0	0	0	0	0	0	0	0	0	0	0	0	0	0	0	0	0	0	0	0	0	0	0	0	0	0	0	0	0	0	0	0	0	0	0	0	0	0	0	0	0	0	0	0	0	0	0	0
ENSG00000236743.1	0	0	0	0	0	0	0	0	0	0	0	0	0	0	0	0	0	0	0	0	0	0	0	0	0	0	0	0	0	0	0	0	0	0	0	0	0	0	0	0	0	0	0	0	0	0	0	0	0
ENSG00000236679.2	0	0	0	0	0	0	0	0	0	0	0	0	0	0	0	0	0	0	0	0	0	0	0	0	0	0	0	0	0	0	0	0	0	0	0	0	0	0	0	0	0	0	0	0	0	0	0	0	0
ENSG00000231709.1	0	0	0	0	0	0	0	0	0	0	0	0	0	0	0	0	0	0	0	0	0	0	0	0	0	0	0	0	0	0	0	0	0	0	0	0	0	0	0	0	0	0	0	0	0	0	0	0	0
ENSG00000235146.2	0	0	0	0	0	0	0	0	0	0	0	0	0	0	0	0	0	0	0	0	0	0	0	0	0	0	0	0	0	0	0	0	0	0	0	0	0	0	0	0	0	0	0	0	0	0	0	0	0
ENSG00000239664.2	0	0	0	0	0	0	0	0	0	0	0	0	0	0	0	0	0	0	0	0	0	0	0	0	0	0	0	0	0	0	0	0	0	0	0	0	0	0	0	0	0	0	0	0	0	0	0	0	0
ENSG00000230021.3	0	0	0	0	0	0	0	0	0	0	0	0	0	0	0	0	0	0	0	0	0	0	0	0	0	0	0	0	0	0	0	0	0	0	0	0	0	0	0	0	0	0	0	0	0	0	0	0	0
ENSG00000223659.1	0	0	0	0	0	0	0	0	0	0	0	0	0	0	0	0	0	0	0	0	0	0	0	0	0	0	0	0	0	0	0	0	0	0	0	0	0	0	0	0	0	0	0	0	0	0	0	0	0
ENSG00000225972.1	3	1	0	5	1	1	2	2	3	0	0	0	1	0	0	0	0	11	3	0	1	0	3	0	0	0	0	0	0	0	0	5	2	1	0	0	0	0	0	15	0	0	0	1	15	15	0	0	8
ENSG00000225630.1	45	25	17	11	8	0	14	1	27	6	0	0	8	2	10	1	3	64	16	0	3	5	3	1	0	1	5	3	5	6	0	18	7	3	7	0	0	4	9	11	0	1	0	17	1	4	7	6	11
ENSG00000237973.1	11	0	0	21	3	1	1	8	6	1	0	1	5	4	0	5	1	23	4	0	1	0	2	0	1	1	1	0	1	0	1	10	6	0	1	0	1	1	0	0	0	0	0	0	1	2	0	1	1
ENSG00000229344.1	13	0	0	2	5	0	0	0	0	0	0	0	1	0	2	0	1	8	3	0	4	0	3	0	0	0	2	1	0	0	1	7	0	0	1	0	0	1	0	0	0	0	0	2	0	1	3	0	3
ENSG00000240409.1	8	9	3	13	12	0	2	3	7	2	1	0	8	0	0	0	0	18	4	1	5	3	1	1	0	0	6	3	2	1	1	5	1	0	7	9	0	1	3	16	0	0	1	19	0	1	2	12	4
ENSG00000248527.1	68	41	0	60	86	3	25	3	9	4	0	0	29	3	13	3	23	86	11	0	21	18	4	4	1	6	17	1	4	15	12	53	38	1	7	15	0	5	5	33	0	4	8	47	4	8	36	41	30
ENSG00000198744.5	6	0	0	6	3	0	2	0	0	0	0	0	1	4	0	0	0	12	0	0	0	1	0	2	0	0	0	0	0	0	0	0	4	1	1	1	0	0	0	1	0	0	0	0	0	1	1	0	0
ENSG00000268663.1	0	0	0	0	0	0	0	0	0	0	0	0	0	0	0	0	0	0	0	0	0	0	0	0	0	0	0	0	0	0	0	0	0	0	0	0	0	0	0	0	0	0	0	0	0	0	0	0	0
ENSG00000185097.2	0	0	0	0	0	0	0	0	0	0	0	0	0	0	0	0	0	0	0	0	0	0	0	0	0	0	0	0	0	0	0	0	0	0	0	0	0	0	0	0	0	0	0	0	0	0	0	0	0
ENSG00000229376.3	0	0	0	0	0	0	0	0	0	0	0	0	0	0	0	0	0	0	0	0	0	0	0	0	0	0	0	0	0	0	0	0	0	0	0	0	0	0	0	0	0	0	0	0	0	0	0	0	0
ENSG00000224956.5	0	0	0	0	0	0	0	0	0	0	0	0	0	0	0	0	0	0	0	0	0	0	0	0	0	0	0	0	0	0	0	0	0	0	0	0	0	0	0	0	0	0	0	0	0	0	0	0	0
ENSG00000235373.1	0	0	0	0	0	0	0	0	0	0	0	0	0	0	0	0	0	5	0	0	0	0	0	0	0	0	2	0	0	0	0	0	0	0	0	0	0	0	0	0	0	0	0	0	0	0	0	0	0
ENSG00000223181.1	0	0	0	0	0	0	0	0	0	0	0	0	0	0	0	0	0	0	0	0	0	0	0	0	0	0	0	0	0	0	0	0	0	0	0	0	0	0	0	0	0	0	0	0	0	0	0	0	0
ENSG00000240618.1	0	0	0	0	0	0	0	0	0	0	0	0	0	0	0	0	0	0	0	0	0	0	0	0	0	0	0	0	0	0	0	0	0	0	0	0	0	0	0	0	0	0	0	0	0	0	0	0	0
ENSG00000229905.1	0	0	0	0	0	0	0	0	0	0	0	0	0	0	0	0	0	0	0	0	0	0	0	0	0	0	0	0	0	0	0	0	0	0	0	0	0	0	0	0	0	0	0	0	0	0	0	0	0
ENSG00000228327.2	0	0	0	0	0	0	0	0	0	0	0	0	0	0	0	0	0	0	0	0	0	0	0	0	0	0	0	0	0	0	0	0	0	0	0	0	0	0	0	0	0	0	0	0	0	0	0	0	0
ENSG00000237491.4	0	0	0	0	4	1	4	0	0	4	0	0	1	1	6	0	0	0	0	0	1	0	1	0	0	2	1	1	0	0	0	1	0	0	5	0	1	3	7	5	0	0	0	0	1	0	0	0	0
ENSG00000230092.3	3	7	3	12	8	0	0	5	8	9	0	9	21	8	2	0	5	4	0	0	2	3	0	3	2	1	5	1	6	0	0	2	6	6	4	0	0	3	3	1	0	0	5	11	0	0	3	1	15
ENSG00000269831.1	0	0	0	0	0	0	0	0	0	0	0	0	0	0	0	0	0	0	0	0	0	0	0	0	0	0	0	0	0	0	0	0	0	0	0	0	0	0	0	0	0	0	0	0	0	0	0	0	0
ENSG00000240453.1	5	12	3	12	8	1	0	5	8	9	0	9	23	16	2	0	5	4	2	0	2	2	0	3	2	1	5	1	6	0	0	2	9	6	6	0	0	3	3	1	0	0	9	11	0	0	3	1	16
ENSG00000177757.1	0	0	0	5	0	0	0	0	0	0	0	0	0	0	0	0	0	0	0	0	0	0	0	0	0	0	0	0	0	0	0	0	0	0	0	0	0	0	0	0	0	0	0	0	0	0	0	0	0
ENSG00000225880.4	0	0	3	0	4	14	1	5	0	22	0	4	9	5	3	0	2	12	0	2	4	4	0	2	0	1	0	0	0	0	0	0	14	7	0	0	1	6	2	2	0	3	3	1	0	0	5	8	24
ENSG00000228794.4	0	0	0	0	4	0	0	0	1	0	3	0	2	5	0	0	0	1	1	0	0	0	0	0	1	0	0	0	0	0	0	1	3	0	0	0	0	0	0	3	0	0	0	0	0	0	3	9	4
ENSG00000230368.2	0	0	2	5	0	0	0	0	1	2	0	0	0	0	1	0	3	0	1	2	0	0	0	0	0	0	0	0	0	0	0	3	0	0	1	0	0	0	0	2	0	0	2	2	0	0	1	0	0
ENSG00000234711.1	0	0	0	0	0	0	0	0	0	0	0	0	0	0	0	0	0	0	0	0	0	0	0	0	0	0	0	0	0	0	0	0	0	0	0	0	0	0	0	0	0	0	0	0	0	0	0	0	0
ENSG00000269308.1	0	0	0	0	0	0	0	0	0	0	0	0	0	0	0	0	0	0	0	0	0	0	0	0	0	0	0	0	0	0	0	0	0	0	0	0	0	0	0	0	0	0	0	0	0	0	0	0	0
ENSG00000272438.1	0	0	0	0	0	0	0	0	0	0	0	0	0	0	0	0	0	0	0	0	0	0	0	0	0	0	0	0	0	0	0	0	0	0	0	0	0	0	0	0	0	0	0	0	0	0	0	0	0
ENSG00000230699.2	0	0	0	0	0	0	1	5	7	0	0	0	0	0	0	0	1	0	0	0	0	0	0	0	0	1	0	2	0	0	0	0	0	0	0	0	0	0	0	0	0	0	0	0	1	0	0	0	0
ENSG00000241180.1	0	0	0	0	0	0	1	5	7	0	0	0	0	0	0	0	0	0	0	0	0	0	0	0	0	1	0	2	0	0	0	0	0	0	0	0	0	0	0	0	0	0	0	0	0	0	0	0	0
ENSG00000223764.2	0	0	30	0	0	0	6	0	0	0	21	1	1	25	2	1	0	0	3	0	0	2	0	0	0	0	0	1	3	0	3	0	0	0	1	0	1	0	0	1	0	0	0	3	0	4	0	0	5
ENSG00000187634.6	116	33	36	29	88	29	38	43	20	9	54	22	101	39	25	11	15	87	13	13	7	16	14	27	10	11	15	3	7	14	4	49	15	13	24	12	22	40	8	42	8	57	12	41	42	25	21	24	55
ENSG00000268179.1	0	0	0	0	0	0	0	0	0	0	2	0	0	0	0	0	0	0	0	0	0	0	0	0	0	0	0	0	0	0	0	0	0	0	0	0	0	0	0	0	0	0	0	0	0	0	0	0	0
ENSG00000188976.6	119	47	36	36	105	32	53	53	30	21	53	35	112	40	38	11	19	108	15	13	7	17	16	29	10	12	15	4	12	14	6	58	15	13	26	19	23	47	14	46	9	63	14	49	42	27	26	28	62
ENSG00000187961.9	13	0	6	20	8	5	8	5	2	9	1	13	18	22	3	0	4	23	14	0	1	2	3	2	4	5	1	0	6	4	2	9	7	0	14	3	2	16	9	6	0	4	4	4	0	0	17	5	3
ENSG00000187583.6	7	0	1	0	3	0	6	3	50	4	0	2	3	9	0	4	9	12	2	0	0	3	1	0	0	5	2	2	3	2	8	0	0	4	4	2	0	0	1	7	0	6	0	4	0	0	5	5	0
ENSG00000187642.5	0	0	1	0	1	0	2	3	27	0	0	0	1	7	0	4	4	4	2	0	0	0	0	0	0	2	0	0	2	0	2	2	0	1	0	1	0	0	0	0	0	0	0	3	0	0	3	2	0
ENSG00000272512.1	1	0	0	0	4	12	5	6	8	1	4	4	1	0	20	8	5	10	0	0	0	0	3	2	1	8	6	0	8	0	0	1	5	6	0	6	4	2	0	7	10	2	6	14	1	0	0	7	0
ENSG00000188290.6	34	11	37	17	32	3	75	77	102	18	10	9	22	16	60	39	0	54	16	4	2	13	11	14	5	55	28	2	45	41	12	5	36	13	4	7	0	16	6	46	1	38	15	56	15	6	55	45	1
ENSG00000231702.2	0	0	0	0	0	0	0	0	0	0	0	0	0	0	0	0	0	0	0	0	0	0	0	0	0	0	0	0	0	0	0	0	0	0	0	0	0	0	0	0	0	0	0	0	0	0	0	0	0
ENSG00000224969.1	0	0	17	4	0	0	0	0	0	0	0	3	1	0	0	1	0	0	1	0	0	0	0	0	0	0	0	0	1	0	0	0	0	0	0	0	0	0	0	0	0	0	0	0	0	0	0	1	0
ENSG00000187608.5	298	335	83	242	57	26	70	124	158	23	237	165	26	83	141	429	20	238	119	11	73	37	53	20	23	51	19	44	49	60	66	94	53	8	44	21	41	46	71	79	35	101	109	42	118	170	53	125	34
ENSG00000188157.9	117	25	18	30	146	113	113	40	11	1	135	36	144	35	44	17	25	218	39	4	26	67	55	35	3	29	78	15	50	23	26	208	101	36	58	28	34	95	38	113	3	13	34	124	52	58	107	126	6
ENSG00000242590.1	115	19	16	28	128	108	113	40	11	0	134	34	138	35	41	14	24	212	39	4	26	66	55	34	3	29	78	15	50	23	25	205	98	36	58	26	33	92	38	111	3	10	30	123	51	57	107	126	5
ENSG00000217801.5	1	3	6	2	10	11	14	1	0	2	24	0	4	3	1	0	1	4	4	2	0	10	10	1	3	0	0	0	1	1	0	1	12	13	0	0	1	26	0	10	0	0	10	1	7	7	5	2	1
ENSG00000273443.1	0	0	0	0	0	0	0	0	0	0	0	0	0	0	0	0	0	0	0	0	0	0	0	0	0	0	0	0	0	0	0	0	0	0	0	0	0	0	0	0	0	0	0	0	0	0	0	0	0
ENSG00000237330.2	0	0	0	0	0	0	0	0	8	0	0	0	0	0	0	0	0	0	0	0	0	0	0	0	0	0	0	0	0	0	0	0	0	3	0	0	0	0	0	0	0	0	0	0	0	0	0	0	0
ENSG00000131591.13	68	8	24	33	33	17	14	9	12	8	40	10	34	11	6	0	3	45	9	0	6	11	2	6	5	11	14	0	8	18	10	25	4	11	12	4	3	10	8	19	0	5	10	20	11	10	13	14	14
ENSG00000223823.1	0	0	0	0	0	2	0	2	0	0	2	0	0	0	0	0	7	0	5	0	0	0	0	0	0	1	1	0	2	0	0	0	3	1	0	0	0	0	0	0	0	1	0	0	4	0	0	0	2
ENSG00000207730.1	0	0	0	0	0	0	0	0	0	0	0	0	0	0	0	0	0	0	0	0	0	0	0	0	0	0	0	0	0	0	0	0	0	0	0	0	0	0	0	0	0	0	0	1	0	0	0	0	0
ENSG00000207607.1	0	0	0	0	0	0	0	0	0	0	0	0	0	0	0	0	0	0	0	0	0	0	0	0	0	0	0	0	0	0	0	0	0	0	0	0	0	0	0	0	0	0	0	0	0	0	0	0	0
ENSG00000198976.1	0	0	0	0	0	0	0	0	0	0	0	0	0	0	0	0	0	0	0	0	0	0	0	1	0	0	0	0	0	0	0	0	0	0	0	0	0	0	0	0	0	0	0	0	0	0	0	0	0
ENSG00000272141.1	5	2	0	39	16	33	33	11	8	0	15	0	50	0	5	6	11	18	23	0	0	1	14	23	0	18	19	0	25	27	0	27	36	26	21	14	20	61	9	22	7	18	14	45	6	12	13	13	1
ENSG00000205231.1	0	0	9	0	0	0	0	0	0	0	0	0	0	0	0	0	0	1	0	0	0	6	0	2	0	1	0	0	0	0	0	0	0	0	0	0	1	0	2	0	0	0	0	0	0	0	0	0	0
ENSG00000162571.9	0	0	0	0	0	0	0	0	0	0	0	0	1	0	0	0	1	2	2	0	0	2	0	2	0	4	0	0	3	3	0	0	0	0	1	0	0	0	2	0	0	0	0	0	0	0	0	0	0
ENSG00000186891.9	47	11	0	28	77	11	5	31	1	6	7	7	2	29	11	2	0	29	20	0	5	9	5	12	2	2	2	4	0	13	14	10	29	8	6	13	8	5	11	19	0	6	26	5	4	6	7	15	17
ENSG00000186827.6	13	0	0	0	7	0	6	5	0	1	2	6	5	4	0	0	0	18	1	0	4	3	0	2	0	0	1	0	0	0	9	1	4	2	1	0	1	9	0	0	0	2	13	0	3	2	1	3	6
ENSG00000078808.12	233	25	70	96	130	146	137	125	70	76	62	53	184	99	49	29	31	247	55	1	43	39	62	43	28	23	56	19	17	51	87	140	73	39	28	28	27	48	66	122	14	59	41	80	44	52	103	162	61
ENSG00000176022.3	40	14	19	15	21	26	44	19	9	0	20	11	68	20	18	20	5	29	13	2	5	10	9	12	9	1	10	0	3	21	5	43	23	15	7	11	5	12	13	13	2	12	18	18	2	7	7	24	25
ENSG00000184163.3	15	0	0	0	7	4	0	0	0	0	0	0	6	1	1	0	0	3	0	0	0	0	1	0	4	0	0	0	0	0	0	3	0	1	0	0	0	0	2	5	0	0	5	2	0	0	0	4	3
ENSG00000260179.1	0	0	0	1	0	0	0	0	0	0	0	0	0	0	0	0	0	0	0	0	0	0	0	0	0	0	0	0	0	0	0	1	0	1	0	0	0	1	0	0	4	0	0	0	0	0	0	0	1
ENSG00000160087.16	42	19	9	22	46	29	45	31	13	23	20	16	29	13	18	21	12	69	19	0	11	21	15	11	2	10	5	6	8	29	10	46	44	19	16	9	7	21	17	28	16	9	24	35	18	10	27	45	81
ENSG00000230415.1	0	0	4	0	0	0	0	0	0	1	2	0	0	0	0	0	0	0	1	0	1	2	0	0	0	1	0	0	0	0	0	0	0	0	0	0	0	1	0	0	0	0	0	0	0	0	0	0	0
ENSG00000162572.15	8	0	1	2	37	0	1	10	10	9	13	3	9	5	1	6	4	5	8	0	2	5	2	4	2	0	7	3	1	5	2	3	1	5	4	1	2	7	0	2	0	4	3	4	2	16	17	8	12
ENSG00000131584.14	19	10	13	5	20	17	9	23	9	4	5	18	43	33	28	6	11	25	18	1	0	15	6	14	4	4	9	0	12	0	7	15	14	23	21	11	15	28	6	21	3	8	4	14	5	2	21	20	26
ENSG00000169972.7	55	16	25	6	49	34	27	16	5	31	78	54	64	15	13	11	6	88	19	1	1	10	13	23	16	14	7	1	3	30	17	45	35	16	10	8	6	43	24	26	0	23	5	34	14	16	35	39	88
ENSG00000127054.14	74	23	32	15	57	34	37	20	10	52	86	57	75	19	16	17	10	95	22	3	6	14	14	26	18	14	7	2	7	40	21	61	40	18	12	14	7	46	26	33	10	23	14	42	19	18	46	57	113
ENSG00000240731.1	8	26	7	11	10	4	8	1	1	15	5	10	7	18	2	9	1	6	4	1	1	4	2	1	3	0	4	4	2	1	2	2	2	3	2	2	5	2	8	2	0	12	6	15	8	6	5	3	2
ENSG00000224051.2	22	25	0	38	15	15	16	7	17	3	5	4	25	12	7	0	4	11	12	0	3	3	2	7	3	9	1	1	9	6	1	3	9	6	7	0	6	13	11	3	5	10	6	7	2	9	7	7	11
ENSG00000169962.4	57	0	1	0	7	8	9	8	18	0	14	25	12	1	3	9	2	4	0	0	0	7	4	4	0	8	3	5	5	6	4	9	10	5	4	1	1	1	5	9	4	8	7	5	0	0	5	11	2
ENSG00000107404.13	92	1	10	0	20	22	20	16	26	1	16	23	32	12	6	10	6	34	7	2	3	10	17	4	4	14	5	6	7	9	9	30	27	7	6	4	2	9	9	16	5	10	13	10	2	6	16	24	18
ENSG00000162576.12	38	10	52	17	8	0	28	157	0	11	0	6	2	31	5	7	6	65	14	4	9	4	2	0	3	0	9	3	0	31	30	0	23	0	4	21	0	2	1	8	0	20	1	5	26	25	75	310	7
ENSG00000175756.9	110	43	35	107	102	45	59	28	94	19	78	34	97	42	63	24	8	104	53	2	16	27	26	34	17	15	33	19	19	23	49	77	48	19	18	12	15	56	33	33	18	42	69	42	39	29	56	49	164
ENSG00000223663.2	0	0	0	0	0	0	0	0	0	0	0	0	0	0	0	0	0	0	0	0	0	0	0	0	0	0	0	0	0	0	0	0	0	0	0	0	0	0	0	0	0	0	0	0	0	0	0	0	2
ENSG00000221978.7	180	175	236	120	382	131	187	147	94	245	398	229	458	165	229	133	60	240	119	29	53	102	59	120	61	66	58	46	54	78	121	173	255	151	142	108	78	189	201	162	51	154	64	192	63	101	153	207	170
ENSG00000224870.3	265	37	78	87	118	91	164	108	86	63	121	48	177	80	86	43	29	349	78	12	30	73	40	55	24	26	47	12	30	48	141	160	114	30	72	28	71	104	55	68	15	45	71	78	81	103	74	164	185
ENSG00000242485.1	316	67	84	110	138	116	189	134	102	70	160	63	202	92	107	55	39	397	100	15	38	77	42	59	30	31	53	12	38	49	152	178	128	40	95	38	84	127	67	73	15	62	81	84	90	116	97	206	265
ENSG00000264293.1	0	0	0	0	0	0	0	7	0	0	2	0	0	1	0	0	0	0	1	0	0	0	0	0	0	0	0	0	0	0	0	0	0	0	3	0	0	3	3	0	0	5	1	0	0	0	6	0	0
ENSG00000272455.1	8	1	0	30	0	12	0	0	0	0	2	2	2	1	0	0	0	0	1	0	0	0	0	1	0	0	0	0	0	0	7	0	0	3	0	0	0	2	1	0	0	2	0	2	2	3	0	0	3
ENSG00000235098.4	0	0	0	0	10	0	3	0	1	0	0	0	4	0	3	2	0	5	3	0	0	4	1	3	0	0	2	1	0	0	0	0	5	0	0	3	0	1	4	3	0	0	0	4	2	2	0	12	4
ENSG00000225905.1	0	0	0	0	0	0	0	0	0	0	0	3	0	0	0	2	0	0	1	0	0	0	0	0	0	0	0	0	0	0	0	0	0	0	0	0	0	0	0	0	0	0	0	0	0	1	0	0	0
ENSG00000205116.3	0	0	0	0	0	0	0	0	0	0	0	0	0	0	0	0	0	0	0	0	0	1	0	0	0	0	0	0	0	0	0	0	0	0	0	0	0	0	0	0	0	0	0	0	0	0	0	0	0
ENSG00000225285.1	0	0	0	0	0	0	0	0	0	0	0	0	0	0	0	0	0	0	0	0	0	0	0	0	0	0	0	0	0	0	0	0	0	0	0	0	0	0	0	0	0	0	0	0	0	0	0	0	0
ENSG00000179403.10	48	24	82	22	35	28	68	36	33	28	5	12	38	35	1	42	2	40	15	7	6	6	2	10	5	10	18	6	10	25	29	3	39	19	5	2	0	9	5	18	0	13	19	29	3	6	34	61	16
ENSG00000215915.5	4	3	3	1	0	0	3	8	1	0	0	5	4	3	0	8	0	2	3	0	2	0	0	0	2	0	1	0	0	5	1	0	1	1	2	0	2	0	0	1	0	2	0	3	1	9	1	0	1
ENSG00000160072.15	70	25	26	15	74	32	36	41	27	11	19	42	77	48	28	1	8	47	43	3	5	17	12	29	4	5	20	7	10	31	8	37	11	18	13	12	11	58	21	21	4	26	19	35	29	14	21	45	67
ENSG00000197785.9	72	13	5	9	41	13	30	31	1	5	11	15	33	5	16	0	3	26	22	3	5	12	11	12	1	4	7	3	5	6	4	52	12	8	6	4	0	14	6	15	0	9	3	7	3	2	14	15	40
ENSG00000205090.4	0	0	0	0	0	0	0	0	0	0	0	0	0	0	0	0	0	0	0	0	0	0	0	0	0	0	0	0	0	0	0	0	0	0	0	0	0	0	0	0	0	0	0	0	0	0	0	0	0
ENSG00000160075.10	468	157	128	127	222	159	149	173	74	92	91	85	289	68	72	18	15	255	74	13	35	48	32	80	35	54	31	17	51	95	67	183	82	17	49	38	64	74	69	84	15	63	89	98	66	75	96	158	237
ENSG00000215791.2	12	21	2	10	24	31	19	34	4	20	15	27	49	16	11	2	4	16	19	3	10	10	12	10	15	7	12	3	9	25	16	39	21	2	5	9	5	31	14	13	3	20	34	28	9	25	21	25	60
ENSG00000215014.3	1	0	0	0	1	0	1	0	3	0	0	2	1	0	0	0	2	6	1	0	0	1	0	1	0	3	0	0	1	3	0	10	0	2	3	3	1	0	0	0	0	2	1	0	1	0	0	0	0
ENSG00000236684.1	0	0	0	0	0	0	0	0	0	0	0	0	0	0	0	0	0	0	0	0	0	0	0	0	0	0	0	0	0	0	0	0	0	0	0	0	0	0	0	0	0	0	0	0	0	0	0	0	0
ENSG00000228594.1	7	0	9	0	0	0	2	3	0	0	0	0	6	0	1	0	0	4	0	0	0	0	0	0	0	0	3	0	4	0	1	0	0	2	4	0	0	2	1	5	0	1	2	0	0	2	1	7	0
ENSG00000272106.1	4	2	1	2	1	4	5	1	4	5	2	1	17	2	4	1	4	6	4	0	1	1	0	0	0	3	1	1	0	5	1	7	0	2	4	0	4	1	1	6	0	1	0	12	0	0	2	0	0
ENSG00000197530.8	23	10	19	14	35	21	5	17	16	45	8	21	23	28	19	13	8	25	15	4	4	20	12	11	4	7	5	9	2	17	15	14	6	6	7	4	11	8	17	22	1	11	6	24	7	3	33	55	30
ENSG00000189409.8	0	0	0	0	0	0	0	0	0	0	0	0	0	0	0	0	0	0	0	0	0	1	0	0	0	0	4	0	0	0	0	0	0	0	0	0	0	0	0	0	0	0	0	0	0	0	0	6	0
ENSG00000248333.3	0	1	0	0	2	0	10	0	0	3	0	0	0	0	0	0	0	7	1	0	4	2	2	0	0	0	4	0	0	1	0	1	2	0	0	0	0	0	0	0	0	2	0	0	0	0	0	0	10
ENSG00000272004.1	0	0	6	0	0	0	0	0	0	0	0	4	0	0	0	0	0	0	0	0	0	1	0	0	1	0	5	0	0	0	0	0	2	1	0	0	0	0	0	0	0	0	0	0	2	0	0	0	0
ENSG00000189339.7	5	12	10	7	24	5	25	4	0	22	9	6	27	14	9	0	0	27	4	0	0	8	4	5	10	4	10	0	1	16	9	15	19	8	2	4	0	8	5	7	1	1	2	0	2	3	7	15	16
ENSG00000269737.1	0	7	0	10	0	14	0	0	0	0	5	0	0	0	0	0	0	0	2	0	0	1	0	0	2	0	0	0	0	0	0	0	0	2	0	2	0	0	2	2	0	0	0	5	0	0	0	0	0
ENSG00000269227.1	6	0	0	0	0	0	0	0	0	0	0	0	0	0	0	0	0	0	0	0	0	0	0	0	0	0	0	0	0	0	0	0	0	0	0	0	0	0	0	0	0	0	0	0	0	0	0	0	0
ENSG00000215914.3	0	0	0	0	0	0	0	0	0	0	0	0	0	0	0	0	0	0	0	0	0	0	0	0	0	0	0	0	0	0	0	0	0	0	0	0	0	0	0	0	0	0	0	0	0	0	0	0	0
ENSG00000008128.18	90	155	131	139	211	84	36	57	18	41	58	35	72	28	21	30	26	53	48	4	22	19	6	19	19	11	13	11	6	27	52	19	12	13	27	38	13	38	23	23	12	29	8	21	20	34	30	23	134
ENSG00000268575.1	91	129	149	127	180	124	56	86	18	47	37	52	105	66	40	31	27	65	56	5	26	30	20	27	28	25	23	14	10	33	76	39	21	22	51	58	26	32	47	45	4	31	24	44	30	44	41	39	125
ENSG00000227775.3	9	13	17	1	20	6	33	16	8	15	24	11	47	5	11	11	6	21	8	4	0	4	11	1	1	4	10	6	5	6	34	12	11	5	24	9	10	4	28	20	0	2	14	27	3	5	20	2	3
ENSG00000215790.2	0	1	13	0	16	0	8	0	0	8	9	7	25	9	13	5	8	2	8	1	2	0	2	4	0	6	1	3	1	0	2	4	0	2	6	4	3	3	1	4	0	9	3	9	0	0	0	5	3
ENSG00000008130.11	24	7	6	15	31	31	15	58	0	9	42	37	19	18	7	15	0	26	9	3	9	2	5	6	9	12	4	5	4	14	33	18	13	0	10	3	4	8	5	1	9	2	23	5	34	21	12	11	35
ENSG00000078369.13	510	140	159	224	515	293	284	296	67	178	279	201	623	319	200	127	85	419	193	35	66	120	97	100	63	86	100	32	74	117	171	241	282	110	149	69	72	236	162	227	54	166	181	208	101	102	221	444	513
ENSG00000231050.1	0	0	0	0	0	0	0	0	0	0	0	0	0	0	0	0	0	0	0	0	0	0	0	0	0	0	0	0	0	0	0	0	0	0	0	0	0	0	0	0	0	0	0	0	0	0	0	0	1
ENSG00000169885.5	0	0	0	0	0	0	0	0	0	0	0	0	0	0	0	0	0	0	0	0	0	0	0	0	0	0	1	0	0	0	0	0	0	0	0	0	0	0	0	2	0	0	0	0	0	0	1	0	0
ENSG00000178821.8	3	0	10	0	10	10	0	2	12	0	0	0	0	1	4	0	1	0	2	0	0	1	0	0	0	12	1	0	4	2	0	0	0	0	1	0	0	0	0	1	0	0	0	7	1	2	0	0	0
ENSG00000142609.13	2	6	0	7	0	1	1	1	0	3	0	7	0	1	1	0	3	0	5	4	4	0	0	2	0	16	0	0	22	40	0	1	0	0	0	0	0	2	0	2	2	0	0	0	0	0	4	0	0
ENSG00000233542.1	0	3	7	0	1	0	0	0	0	2	0	0	0	0	3	1	0	0	3	0	0	0	0	1	0	0	0	0	0	0	0	0	0	0	0	0	0	0	0	0	0	0	0	0	0	1	0	0	0
ENSG00000187730.6	0	0	0	0	0	0	0	0	0	0	0	0	1	0	2	0	0	2	3	1	0	1	0	0	3	0	0	0	0	0	0	0	0	0	0	0	0	0	0	1	0	1	0	0	0	0	0	2	0
ENSG00000226969.1	0	0	0	0	0	0	0	0	0	0	0	0	0	0	0	0	0	0	0	0	0	0	0	0	0	0	0	0	0	0	0	0	0	0	0	0	0	0	0	0	0	0	0	0	0	0	0	0	0
ENSG00000067606.11	19	10	19	0	45	32	25	27	26	8	34	8	33	18	29	2	6	20	2	9	6	8	18	5	2	18	7	13	15	8	13	14	19	2	20	4	23	12	16	11	14	8	23	35	26	34	12	17	24
ENSG00000271806.1	0	0	3	0	0	0	0	0	0	6	6	0	5	0	0	0	0	1	1	1	0	2	2	0	2	2	2	0	1	0	0	0	0	3	4	2	0	1	0	0	0	1	0	0	0	0	1	0	3
ENSG00000182873.4	0	0	0	0	11	1	0	0	0	0	0	1	3	0	3	0	0	0	0	0	0	1	0	1	0	3	0	0	0	2	0	2	0	0	0	2	0	0	0	2	0	0	2	0	0	0	1	3	8
ENSG00000162585.12	122	104	56	77	159	192	117	78	36	32	83	27	142	36	63	35	38	140	30	14	24	17	41	21	12	39	28	21	27	34	42	85	53	18	54	16	73	60	34	45	21	27	65	84	81	107	46	96	85
ENSG00000269554.1	0	0	0	0	0	0	0	0	0	0	0	0	0	0	0	0	0	0	0	0	0	0	0	0	0	0	0	0	0	0	0	0	0	0	0	0	0	0	0	0	0	0	0	0	0	0	0	0	0
ENSG00000203301.2	0	0	4	0	0	0	3	1	0	0	0	10	0	0	0	0	0	0	0	0	0	2	0	0	0	0	1	0	0	1	0	0	0	0	0	3	2	0	1	0	0	0	0	7	0	0	3	4	0
ENSG00000243558.1	0	0	0	0	0	0	0	0	0	0	0	0	0	0	0	0	0	0	0	0	0	0	0	0	0	0	0	0	0	0	0	0	0	0	0	0	0	0	0	0	0	0	0	0	0	0	0	0	0
ENSG00000234396.3	0	0	0	0	0	0	0	0	0	0	0	0	0	0	0	0	0	0	0	0	0	0	0	0	0	0	0	0	0	1	0	0	0	0	0	0	0	0	0	0	0	0	0	0	0	0	0	0	0
ENSG00000157933.9	81	26	83	65	102	51	89	97	66	64	53	46	164	87	34	18	28	93	53	10	21	58	28	18	21	19	16	18	7	48	63	95	85	23	57	39	32	65	24	76	14	34	67	44	31	38	84	133	22
ENSG00000116151.9	10	11	11	6	13	8	4	6	4	6	3	8	13	0	3	4	6	6	1	2	1	1	1	1	4	7	2	1	9	2	0	7	1	2	5	6	0	6	5	1	1	3	7	9	2	0	9	1	8
ENSG00000272161.1	0	0	0	0	0	0	0	0	0	0	0	0	0	0	3	0	0	1	0	0	0	0	0	0	0	2	0	0	0	0	0	0	0	0	1	0	0	0	0	0	0	0	0	0	0	0	0	0	0
ENSG00000269753.1	0	0	1	0	0	0	0	0	0	0	0	0	0	0	1	0	0	0	0	0	0	0	0	0	0	0	0	0	0	0	0	0	3	0	0	0	0	0	0	0	0	0	0	0	0	0	0	0	0
ENSG00000269896.1	0	0	0	0	0	3	5	6	15	0	6	0	0	4	2	0	0	0	1	0	0	0	1	1	0	0	0	0	2	0	0	0	0	0	0	2	0	3	0	0	0	2	3	1	0	1	3	0	1
ENSG00000238240.2	0	0	0	0	0	0	0	0	0	0	0	0	0	4	1	0	0	0	0	0	0	0	0	0	0	0	0	0	0	0	0	0	0	0	0	0	0	0	0	0	0	0	0	0	0	0	0	0	0
ENSG00000272420.1	0	0	0	0	0	0	10	0	0	2	5	10	3	0	2	0	1	0	1	1	0	0	1	1	0	1	0	0	0	0	0	0	10	0	0	0	0	4	2	4	0	0	3	0	0	0	4	0	0
ENSG00000271921.1	0	5	0	0	0	0	0	0	0	0	0	0	0	0	0	0	0	4	0	0	0	0	3	1	0	1	0	0	0	0	0	0	2	0	0	0	1	0	0	0	0	0	0	1	0	0	0	0	0
ENSG00000271847.1	0	0	0	0	0	0	0	0	0	0	0	3	0	0	0	0	0	0	1	0	0	0	0	0	0	2	0	0	0	0	0	0	0	0	0	0	0	0	0	0	0	0	0	0	0	0	1	0	0
ENSG00000178642.5	10	11	11	6	11	2	4	6	3	6	0	6	9	0	3	4	3	4	1	2	1	1	1	1	0	2	0	0	3	2	0	2	0	2	5	6	0	5	0	0	0	3	5	5	0	0	4	1	4
ENSG00000157916.14	210	25	64	25	139	104	112	219	122	88	89	75	69	78	54	57	18	232	53	7	22	48	40	35	38	43	32	27	33	58	69	165	109	35	47	28	46	74	46	66	1	66	57	70	34	60	87	105	176
ENSG00000157911.5	78	8	46	5	59	44	36	77	35	12	23	19	23	37	23	23	3	67	25	0	7	22	12	12	9	14	11	9	8	18	16	47	33	8	24	8	13	19	12	34	0	14	31	21	14	39	27	15	30
ENSG00000149527.13	17	16	50	17	113	24	46	24	44	0	55	9	90	4	18	5	7	21	46	0	10	30	18	40	8	14	17	3	8	25	10	5	49	32	19	8	6	25	24	71	12	6	17	45	2	6	34	15	7
ENSG00000224387.1	0	0	0	0	0	0	0	0	0	0	0	0	0	0	0	0	0	0	0	0	0	0	0	0	0	0	0	0	0	0	0	0	0	0	0	0	0	0	0	0	0	0	0	0	0	0	0	0	0
ENSG00000229393.1	0	1	0	0	0	0	0	0	0	1	0	0	1	0	0	0	0	0	0	0	0	0	0	0	0	0	0	0	0	0	0	0	0	0	0	0	0	0	0	0	0	0	0	0	0	0	0	0	0
ENSG00000157881.9	23	5	21	3	33	19	28	17	4	60	39	31	18	21	19	8	7	11	11	0	0	9	1	8	4	12	11	1	6	7	20	16	16	12	22	11	4	14	14	12	0	6	9	20	4	2	16	25	48
ENSG00000197921.5	0	0	0	0	0	0	3	0	0	0	0	0	0	0	2	0	1	0	0	0	0	0	0	0	0	1	0	0	0	0	0	0	0	0	0	0	0	0	0	0	0	0	1	0	0	0	0	1	0
ENSG00000272449.1	0	5	3	0	2	3	4	5	0	4	0	2	3	8	0	0	0	11	0	0	0	2	3	4	0	0	0	1	0	0	0	0	3	0	4	0	1	2	0	0	0	0	0	0	0	0	0	0	6
ENSG00000238164.2	2	0	1	9	4	15	4	23	0	8	9	21	3	0	0	0	6	4	9	0	0	6	12	2	1	10	0	0	10	5	8	3	4	5	2	0	1	3	0	0	0	5	1	8	0	10	3	7	7
ENSG00000157873.13	193	52	70	61	172	145	205	171	76	118	113	108	98	76	67	80	32	198	122	15	18	47	61	38	47	60	57	26	53	123	137	55	87	23	53	67	78	45	78	105	14	59	65	75	80	104	80	124	138
ENSG00000225931.3	0	0	0	0	0	0	0	0	0	0	0	0	0	0	0	0	0	0	0	0	0	0	0	0	0	0	0	0	0	0	0	0	0	0	0	0	0	0	0	0	0	0	0	0	0	0	0	0	0
ENSG00000228037.1	0	1	0	0	15	0	3	0	0	4	0	0	2	4	1	0	0	1	0	0	0	1	0	0	0	0	3	0	0	0	0	0	0	0	0	0	0	0	0	3	0	0	0	0	0	2	0	7	16
ENSG00000157870.10	3	8	0	9	7	10	5	2	0	0	0	1	9	0	1	0	3	18	4	0	0	2	8	0	3	0	3	1	1	10	11	12	3	0	1	3	0	1	6	8	0	0	0	13	11	5	7	2	24
ENSG00000142606.11	0	1	0	0	0	0	3	0	0	0	0	0	0	0	0	0	1	0	2	0	0	0	0	0	0	0	0	1	0	2	0	1	0	0	0	2	0	0	0	0	0	0	0	5	0	0	0	0	0
ENSG00000237058.1	0	15	9	0	2	5	0	0	3	4	7	0	0	0	3	0	0	2	0	3	0	3	2	1	2	3	1	2	2	0	0	1	1	0	0	2	4	2	0	1	10	1	0	7	0	0	1	0	0
ENSG00000215912.7	0	15	29	0	16	6	0	3	3	7	7	0	3	0	3	0	0	5	1	3	2	3	3	3	2	5	4	2	2	0	0	5	2	0	0	2	4	3	0	3	10	1	3	7	0	0	1	0	1
ENSG00000233234.1	0	0	0	0	0	0	0	0	0	0	0	0	0	0	0	0	0	0	0	0	0	0	0	0	0	0	0	0	0	0	0	0	0	0	0	0	0	0	0	0	0	0	0	0	0	0	0	0	0
ENSG00000231630.1	0	0	0	0	0	0	0	0	0	0	0	0	0	0	0	0	0	0	0	0	0	0	0	0	0	0	0	0	0	0	0	0	0	0	0	0	0	0	0	0	0	0	0	0	0	0	0	0	0
ENSG00000169717.5	0	0	0	0	0	0	0	0	0	1	0	0	0	0	0	0	0	0	0	0	0	0	0	0	0	0	0	0	0	0	0	0	0	0	0	0	0	0	0	0	0	0	0	0	0	0	0	0	0
ENSG00000177133.6	0	0	8	3	0	4	0	2	15	0	0	2	0	0	3	0	0	2	2	0	0	0	3	2	0	0	0	0	0	0	0	3	0	1	1	0	2	0	2	0	0	0	9	1	0	0	0	9	0
ENSG00000256761.1	0	0	0	0	0	0	0	0	0	0	0	0	0	0	0	0	0	0	0	0	0	0	0	0	0	0	0	0	0	0	0	0	0	0	0	0	0	0	0	0	0	0	0	0	0	0	0	0	0
ENSG00000142611.12	0	1	7	1	7	9	1	0	2	3	0	0	2	0	4	1	8	4	6	4	1	0	3	0	0	1	1	2	0	0	3	0	0	1	1	0	0	1	1	4	0	0	15	13	0	0	2	0	0
ENSG00000226286.1	0	0	0	0	0	0	0	0	0	0	0	0	0	0	0	0	0	0	0	0	0	0	0	0	0	0	0	0	0	0	0	0	0	0	0	0	0	0	0	0	0	0	0	0	0	0	0	0	0
ENSG00000272235.1	0	0	1	0	0	0	0	0	0	0	0	1	0	0	1	0	3	0	0	0	1	0	0	0	0	2	0	0	0	0	0	0	0	0	0	0	0	0	0	0	0	0	0	0	0	0	0	0	0
ENSG00000130762.10	16	7	0	18	31	3	23	3	8	0	7	1	12	0	18	0	4	41	28	0	7	9	9	7	1	41	24	1	11	13	3	7	36	22	9	13	0	11	10	28	1	5	25	34	15	11	17	2	1
ENSG00000272088.1	1	0	0	0	0	0	1	0	0	0	0	0	0	0	0	0	0	0	3	0	0	1	0	0	0	0	0	0	0	0	0	0	2	0	0	0	0	2	2	0	0	0	1	0	0	1	0	0	0
ENSG00000162591.11	17	14	13	13	129	20	6	34	3	8	6	4	15	38	30	4	10	19	2	0	9	24	5	3	0	2	8	0	2	10	1	8	10	24	18	18	1	6	12	89	0	25	7	20	15	13	49	148	9
ENSG00000207776.1	0	0	0	0	0	0	0	0	0	0	0	0	0	0	0	0	0	0	0	0	0	0	0	0	0	0	0	0	0	0	0	0	0	0	0	0	0	0	0	0	0	0	0	0	0	0	0	0	0
ENSG00000238260.1	0	0	0	0	0	0	0	0	0	0	0	2	0	0	0	0	0	0	0	0	0	0	1	0	0	0	0	2	0	0	0	0	1	0	0	0	0	0	0	1	0	0	0	0	0	0	0	0	3
ENSG00000158109.10	23	23	7	38	47	28	20	49	25	40	12	2	37	38	14	10	14	44	22	2	1	16	17	28	17	16	20	2	19	26	20	8	68	39	11	14	1	35	42	25	0	16	3	35	10	22	26	65	44
ENSG00000116213.11	23	1	1	10	11	15	24	3	1	8	20	4	19	24	7	3	10	14	29	0	9	28	10	7	2	7	3	1	3	10	18	31	39	16	13	6	0	31	11	34	0	6	15	15	13	4	11	36	50
ENSG00000078900.10	35	41	5	75	120	87	69	29	0	0	48	8	170	3	52	10	14	61	82	1	38	42	32	14	1	32	24	4	39	47	13	30	78	79	69	21	16	53	23	249	14	5	43	13	17	24	52	28	33
ENSG00000227589.1	0	0	3	0	0	3	1	15	0	2	1	0	3	0	0	0	3	2	2	0	0	2	0	1	4	0	0	0	0	0	9	0	0	5	0	0	2	2	4	7	0	0	2	0	0	0	1	0	2
ENSG00000235131.1	0	0	0	0	0	1	0	0	0	3	0	0	0	0	0	0	0	0	0	0	0	0	0	0	0	0	0	0	0	0	0	0	0	0	0	0	0	0	0	0	0	0	0	0	0	0	0	0	0
ENSG00000227372.6	20	41	16	68	104	77	53	29	1	6	37	22	163	3	47	9	9	53	74	0	24	36	28	11	5	29	23	4	30	45	22	26	77	77	69	15	19	41	25	237	14	1	43	17	14	22	45	50	28
ENSG00000162592.4	0	1	0	0	0	0	0	0	0	0	0	0	0	0	1	0	0	0	0	0	0	0	0	0	0	0	0	0	0	0	0	0	0	0	0	0	0	0	0	0	0	0	0	0	0	0	0	0	0
ENSG00000235169.3	0	0	8	0	0	0	0	3	0	0	0	0	0	0	0	0	0	0	0	0	1	0	1	0	1	0	0	0	2	0	0	2	1	0	0	1	0	0	0	0	0	0	0	0	0	0	0	0	0
ENSG00000130764.5	64	7	48	25	40	5	38	17	6	12	28	8	42	42	16	0	4	56	16	1	9	25	15	20	12	8	17	6	6	15	6	58	47	18	5	8	1	16	12	33	0	5	8	54	16	23	20	24	86
ENSG00000266075.1	0	0	3	0	4	0	5	2	0	3	0	5	6	0	4	5	0	0	1	0	0	0	0	0	0	1	2	1	4	2	2	2	0	4	0	0	0	3	3	5	3	2	0	4	0	2	2	0	1
ENSG00000272153.1	0	0	0	0	0	0	0	0	0	0	0	0	0	4	1	0	0	0	1	0	0	0	0	0	0	0	0	0	0	0	1	0	0	0	0	0	2	1	0	2	0	0	0	0	0	0	0	0	0
ENSG00000116198.8	24	112	69	52	152	90	40	18	23	53	33	70	55	66	43	23	2	35	33	5	16	18	15	20	16	22	14	7	18	30	16	48	34	49	46	10	9	40	33	28	29	44	26	38	19	19	25	41	57
ENSG00000169598.11	18	1	4	7	18	1	22	25	0	23	12	3	3	7	12	8	1	6	4	2	1	3	6	5	4	3	4	1	0	9	9	10	10	7	5	4	2	13	2	6	4	5	10	6	2	5	10	5	9
ENSG00000264428.1	0	0	0	0	0	0	0	0	0	0	0	0	0	0	0	0	0	0	0	0	0	0	0	0	0	0	0	0	0	0	0	0	0	0	0	0	0	0	0	0	0	0	0	0	0	0	0	0	0
ENSG00000198912.6	8	14	1	6	24	25	25	4	9	9	14	12	23	3	5	18	6	21	1	4	7	3	6	5	2	5	5	9	4	8	14	26	32	4	11	0	5	8	6	13	6	9	7	25	6	4	19	24	28
ENSG00000236423.1	0	0	1	4	0	0	0	0	0	0	0	0	0	0	0	0	0	0	0	0	0	0	0	0	0	0	0	0	0	0	0	0	0	1	0	0	0	0	0	0	0	0	0	0	0	0	0	0	0
ENSG00000233304.1	0	1	0	0	0	0	0	0	0	0	0	0	0	0	0	6	0	1	0	0	0	0	0	0	0	0	0	0	0	0	0	0	0	0	0	0	1	0	0	3	0	0	4	0	0	0	0	0	0
ENSG00000226374.1	0	0	0	8	0	0	0	0	0	0	0	0	0	0	0	0	0	0	0	0	0	0	0	0	0	0	0	0	0	0	0	0	0	0	0	0	0	0	0	1	0	0	0	0	0	0	0	0	0
ENSG00000229280.1	0	0	0	0	0	0	0	0	0	0	0	0	0	0	0	0	0	0	0	0	0	0	0	0	0	0	0	0	0	0	0	0	0	0	0	0	0	0	0	0	0	0	0	0	0	0	0	0	0
ENSG00000235054.1	0	0	0	0	0	0	0	2	8	0	2	0	0	0	0	0	0	0	0	0	0	0	0	0	0	0	0	0	0	0	0	0	0	0	0	0	0	0	0	0	0	0	0	0	0	0	0	0	0
ENSG00000227169.2	0	0	0	0	0	0	0	0	0	0	0	0	0	0	0	0	0	0	0	0	0	0	0	0	0	0	0	0	0	0	0	0	0	0	0	0	0	0	0	0	0	0	0	0	0	0	0	0	0
ENSG00000232596.1	0	1	0	0	0	0	0	0	0	0	0	0	0	0	0	0	0	0	0	0	0	0	0	0	0	0	0	0	0	0	0	0	0	0	0	0	0	0	0	0	0	0	0	0	0	0	0	0	0
ENSG00000196581.6	0	20	41	5	0	1	4	2	6	4	0	3	55	0	0	0	9	9	3	3	5	2	0	0	1	4	4	0	0	0	0	0	9	0	2	0	14	0	0	5	1	0	4	1	0	3	12	0	1
ENSG00000231510.1	0	0	0	0	0	0	4	0	1	0	0	0	0	0	0	0	0	0	0	0	0	0	0	0	0	0	0	0	0	0	0	0	0	0	0	0	0	0	0	0	0	0	0	0	0	0	0	0	1
ENSG00000260972.1	0	0	0	0	0	1	0	0	0	0	0	0	0	0	0	0	0	2	0	0	0	0	0	0	0	0	0	0	0	0	0	0	0	0	0	0	0	0	0	0	0	0	0	0	0	0	0	0	0
ENSG00000264341.1	0	0	0	0	0	0	0	0	0	0	0	0	0	0	0	0	0	0	0	0	0	0	0	0	0	0	0	0	0	0	0	0	0	0	0	0	0	0	0	0	0	0	0	0	0	0	0	0	0
ENSG00000236948.1	0	0	0	0	0	0	0	0	0	0	0	0	0	0	0	0	0	0	0	0	0	0	0	0	0	0	0	0	0	0	0	0	0	0	0	0	0	0	0	0	0	0	0	0	0	0	0	0	0
ENSG00000216045.2	0	0	0	0	0	0	0	0	0	0	0	0	0	0	0	0	0	0	0	0	0	0	0	0	0	0	0	0	0	0	0	0	0	0	0	0	0	0	0	0	0	0	0	0	0	0	0	0	0
ENSG00000264101.1	0	0	0	0	0	0	0	0	0	0	0	0	0	0	0	0	0	0	0	0	0	0	0	0	0	0	0	0	0	0	0	0	0	0	0	0	0	0	0	0	0	0	0	0	0	0	0	0	0
ENSG00000131697.13	0	0	0	5	1	12	7	8	0	3	3	0	3	5	5	0	7	6	0	0	11	6	4	2	8	7	6	0	10	14	7	16	4	4	1	3	0	15	8	12	1	4	5	3	0	2	8	3	6
ENSG00000266687.1	0	0	0	0	0	0	0	0	0	0	0	0	0	0	0	0	0	0	0	0	0	0	0	0	0	0	0	0	0	0	0	0	0	0	0	0	0	0	0	0	0	0	0	0	0	0	0	0	0
ENSG00000069424.10	13	27	17	27	22	19	14	14	8	26	14	31	6	16	3	10	1	19	24	1	5	9	10	3	0	5	2	4	5	4	32	23	23	2	5	8	1	6	15	15	0	4	34	4	6	10	21	20	89
ENSG00000268332.1	0	0	0	0	0	0	0	0	0	0	0	0	0	0	0	0	0	0	0	0	0	0	0	0	0	0	0	0	0	0	0	0	0	0	0	0	0	0	0	0	0	0	0	0	0	0	0	0	0
ENSG00000116254.13	4	2	9	13	2	1	2	0	4	4	6	8	5	3	2	5	5	5	8	0	1	3	0	0	0	3	2	0	5	0	0	1	0	3	1	0	0	1	0	0	0	0	0	0	0	1	3	0	2
ENSG00000116251.5	177	105	16	127	203	107	137	86	49	69	64	40	182	43	76	29	30	249	59	5	37	59	24	73	40	21	47	18	21	28	42	216	132	46	86	29	90	82	39	92	17	50	70	108	82	43	82	78	201
ENSG00000226944.1	1	0	0	0	0	0	0	0	0	0	0	0	0	0	0	0	0	0	2	0	0	0	0	2	0	0	0	0	0	0	0	0	0	0	0	0	0	0	1	0	0	0	0	0	0	0	0	0	0
ENSG00000158286.8	8	4	6	31	45	19	68	36	33	6	48	6	59	16	42	0	5	35	19	4	7	11	17	26	2	26	19	4	21	45	6	31	17	27	17	3	20	39	39	32	3	15	13	31	32	1	20	39	30
ENSG00000116237.11	31	11	24	27	34	33	46	35	40	13	25	4	53	49	25	0	5	49	4	4	8	20	26	20	3	21	27	7	27	41	17	75	35	22	19	4	12	41	40	25	0	9	21	31	30	1	34	68	42
ENSG00000225077.2	0	2	0	5	0	0	0	0	17	8	0	0	0	2	6	0	0	3	0	0	4	1	0	0	1	0	0	0	0	0	0	0	0	0	0	0	0	0	0	1	0	0	4	2	2	0	0	0	4
ENSG00000173673.7	0	0	0	0	0	0	0	0	0	0	0	0	0	0	0	0	0	0	0	0	0	0	0	0	0	0	0	0	0	0	0	0	0	0	0	0	0	0	0	0	0	0	0	0	0	0	0	0	0
ENSG00000158292.6	4	0	0	6	5	0	0	16	4	0	10	3	25	3	1	0	0	17	1	1	2	1	0	2	2	0	1	0	2	0	10	5	6	1	0	4	1	2	2	1	0	0	1	29	0	1	7	40	12
ENSG00000097021.15	76	13	46	26	161	69	44	5	10	24	33	16	23	14	7	1	0	43	19	2	5	10	16	9	3	4	7	9	1	2	10	26	23	12	9	5	4	28	6	23	2	9	8	2	19	24	12	13	62
ENSG00000271746.1	0	0	0	0	5	0	0	0	0	0	0	7	0	0	0	0	0	0	2	0	0	0	0	0	0	3	0	0	0	0	0	0	0	0	1	0	0	0	0	0	0	0	0	0	0	0	0	0	0
ENSG00000069812.7	0	0	19	5	23	4	0	0	17	0	5	8	37	0	18	0	0	8	9	0	6	3	1	2	0	12	5	2	2	13	0	7	2	3	21	3	3	7	1	25	3	1	7	15	0	4	9	4	0
ENSG00000187017.10	26	73	35	41	94	50	60	17	22	68	19	40	118	67	79	4	9	59	48	9	13	29	24	69	30	22	19	4	37	22	27	78	50	73	17	40	16	79	14	77	41	17	23	71	16	7	27	35	30
ENSG00000265392.1	0	0	0	0	0	0	0	0	0	0	0	0	0	0	0	0	0	0	0	0	0	0	0	0	0	0	0	0	0	0	0	0	0	0	0	0	0	0	0	0	0	0	0	0	0	0	0	0	0
ENSG00000231868.1	0	0	0	0	10	0	0	0	0	0	0	0	5	0	0	0	0	0	0	0	0	0	0	4	0	0	0	0	0	0	0	0	0	0	2	0	0	1	0	0	0	0	0	0	0	0	0	1	0
ENSG00000215788.5	25	21	35	20	70	21	37	17	22	70	19	40	121	68	50	3	18	56	38	10	15	26	7	26	24	17	16	4	18	25	23	44	22	39	14	34	11	43	13	72	41	17	15	46	9	7	23	39	35
ENSG00000171680.16	11	1	1	24	3	1	3	7	13	1	3	0	6	0	6	2	1	6	4	2	9	0	3	2	1	5	3	0	4	3	2	15	0	9	5	6	2	5	1	16	0	6	0	7	3	0	8	4	3
ENSG00000162408.10	32	5	21	80	36	34	52	14	16	23	63	32	51	22	22	15	20	87	19	5	14	30	28	17	13	5	12	9	3	16	33	92	39	16	25	9	24	31	25	25	1	15	32	47	29	43	28	54	110
ENSG00000253022.1	0	0	0	0	0	0	0	0	0	0	0	0	0	0	0	0	0	0	0	0	0	0	0	0	0	0	0	0	0	0	0	0	0	0	0	0	0	0	0	0	0	0	0	0	0	0	0	0	0
ENSG00000229519.2	0	0	0	0	4	0	0	0	1	0	0	0	0	0	0	0	0	0	0	0	0	0	0	0	0	0	0	0	0	0	0	0	0	0	0	0	0	0	0	0	0	0	0	0	0	0	0	0	0
ENSG00000173662.15	0	0	0	1	7	0	0	0	0	0	1	0	0	3	0	0	0	0	0	0	0	0	0	0	0	0	0	0	0	0	0	0	0	0	0	0	0	0	0	0	0	0	0	0	1	0	0	0	0
ENSG00000204859.7	32	14	30	19	30	13	19	2	5	4	0	22	6	2	4	4	1	15	9	1	0	4	8	6	0	6	0	0	2	12	7	3	3	5	7	9	12	15	12	3	0	2	3	2	10	3	10	12	21
ENSG00000162413.12	25	4	13	10	53	8	22	21	33	19	16	4	25	17	23	17	2	49	5	3	10	13	17	11	3	16	9	5	12	14	6	51	28	7	8	3	1	13	8	43	0	15	4	21	7	7	17	26	18
ENSG00000116273.5	10	0	6	0	2	7	25	20	6	17	7	20	22	10	2	2	3	40	5	3	7	3	8	5	9	4	3	0	2	6	8	23	10	4	11	4	10	8	7	10	0	3	1	2	3	8	13	14	24
ENSG00000041988.11	106	45	36	29	92	51	81	51	10	24	49	47	42	29	44	0	18	85	35	1	18	23	13	21	23	14	11	6	15	23	20	88	61	15	24	26	23	52	21	37	9	38	47	52	16	36	39	45	96
ENSG00000007923.11	79	89	39	33	73	31	73	31	14	18	41	53	41	24	45	0	20	68	28	1	15	19	13	14	17	8	8	4	6	23	13	78	50	13	17	21	21	37	14	33	2	30	44	34	14	21	27	32	58
ENSG00000228750.1	0	6	15	0	0	0	0	0	2	0	0	0	1	0	0	0	0	1	2	0	0	0	0	0	0	0	0	0	0	0	0	3	0	0	3	0	5	0	0	0	0	0	0	0	0	3	2	0	0
ENSG00000239166.1	0	0	5	0	0	0	0	0	0	0	0	4	0	0	0	0	7	0	0	0	0	0	0	0	0	0	0	1	0	0	0	0	1	0	0	0	0	0	0	0	0	0	1	0	6	0	0	0	0
ENSG00000237436.1	0	0	0	0	4	0	1	0	0	0	0	0	0	0	0	1	0	0	0	0	0	0	5	2	0	0	1	0	0	0	1	0	4	5	3	0	0	3	0	1	0	1	0	1	0	0	0	0	3
ENSG00000171735.14	56	147	14	75	279	109	51	29	55	38	51	66	109	39	114	12	38	98	59	17	44	63	27	31	8	16	21	7	15	22	33	71	98	52	74	16	20	22	30	108	13	17	48	122	19	21	42	44	90
ENSG00000227950.1	0	0	0	0	0	0	0	0	0	0	0	0	0	0	0	0	0	0	3	0	1	0	0	0	0	0	0	0	0	0	0	0	0	0	0	0	0	0	0	0	0	0	0	0	0	0	0	0	0
ENSG00000237365.1	0	0	0	0	0	0	0	0	0	0	0	0	0	0	0	0	0	0	0	0	0	0	0	0	0	0	0	0	0	0	0	0	0	0	0	0	0	0	0	0	0	0	0	0	0	0	0	0	0
ENSG00000207056.1	0	3	0	0	4	0	0	0	2	0	0	1	0	6	3	0	0	3	9	3	0	0	0	0	0	0	0	0	0	0	0	0	0	0	0	1	1	4	0	3	0	0	4	0	0	0	2	1	0
ENSG00000237402.1	0	0	0	0	0	0	0	0	0	0	0	0	0	0	0	0	0	0	0	0	0	1	0	0	0	0	0	0	0	0	0	0	0	4	0	0	0	1	0	1	0	0	2	0	0	0	0	0	0
ENSG00000237728.1	0	0	0	0	0	0	1	0	0	0	0	0	0	1	0	0	0	3	0	0	0	0	0	0	0	0	0	0	0	0	0	0	0	0	0	0	1	0	0	0	0	0	0	0	0	0	0	0	0
ENSG00000225126.1	0	0	0	0	0	0	0	0	0	0	0	0	0	0	0	0	0	0	0	0	0	0	0	0	0	0	0	0	0	0	0	0	0	0	0	0	0	0	0	0	0	0	0	0	0	0	0	0	0
ENSG00000270171.1	0	0	0	0	0	0	0	0	0	0	0	0	0	0	0	0	0	0	0	0	0	0	0	0	0	0	0	0	0	0	0	0	0	0	0	0	0	0	0	0	0	0	0	1	0	0	0	0	0
ENSG00000270035.1	0	1	0	0	0	0	0	0	0	0	0	0	0	0	1	0	0	0	0	0	0	0	0	0	0	0	0	0	0	0	0	0	0	0	0	0	0	0	0	0	0	0	0	0	0	0	0	5	0
ENSG00000269978.1	0	0	0	0	0	0	0	0	0	0	0	0	3	0	3	0	0	3	0	0	0	0	0	0	0	0	1	0	1	0	0	0	0	0	9	0	0	1	1	10	0	0	0	0	0	0	0	12	0
ENSG00000049245.8	65	24	11	32	43	42	100	56	77	37	60	31	65	57	25	32	16	75	30	11	10	22	23	16	6	25	11	14	17	17	31	84	125	28	30	19	19	55	32	23	2	29	23	32	31	36	41	76	43
ENSG00000269925.1	0	0	0	0	0	0	0	0	0	2	0	0	0	0	0	0	0	0	0	0	0	0	0	0	0	0	0	0	0	0	0	0	0	0	0	0	0	0	0	0	0	1	0	0	0	0	1	0	0
ENSG00000049246.10	1	13	11	10	35	7	19	7	16	11	10	12	9	3	5	22	13	29	16	2	5	9	2	6	4	5	8	3	4	16	9	1	58	5	7	7	3	2	47	4	0	6	6	31	11	8	14	35	6
ENSG00000236266.1	0	0	10	0	1	0	0	0	3	0	0	6	0	3	0	0	0	3	0	0	0	0	0	1	0	0	0	0	0	0	0	0	0	0	0	0	0	0	5	0	0	0	0	1	0	0	2	0	0
ENSG00000049247.9	0	3	31	3	10	6	7	12	9	4	0	16	5	2	0	4	4	0	7	3	6	1	1	1	1	2	1	3	0	0	7	0	11	2	0	0	6	1	21	3	17	1	6	21	2	4	8	12	0
ENSG00000049249.4	23	11	3	0	113	62	15	20	0	15	19	17	7	13	7	9	2	19	21	0	5	10	3	30	1	0	1	3	0	18	11	13	6	10	6	5	8	22	20	31	9	35	16	0	8	1	16	29	32
ENSG00000270330.1	0	0	0	0	0	0	0	0	0	0	0	0	0	0	0	0	0	0	0	0	0	0	0	0	0	0	0	0	0	0	0	0	0	0	0	0	0	0	0	0	0	0	0	0	0	0	0	0	0
ENSG00000116288.8	204	68	57	151	203	99	127	72	99	51	178	113	120	58	65	47	13	181	106	4	38	60	43	55	17	35	46	16	24	48	45	207	127	52	31	21	40	131	74	68	9	42	62	59	29	34	108	106	282
ENSG00000200344.1	0	4	2	0	0	0	0	0	0	0	0	0	0	0	0	0	0	0	0	0	0	0	0	0	0	0	0	0	0	0	0	0	0	0	0	0	0	0	0	0	0	0	0	0	0	0	0	0	0
ENSG00000116285.8	0	2	2	8	25	17	9	5	59	10	14	9	89	31	11	12	21	19	7	1	3	24	14	4	2	3	7	0	10	32	5	15	123	13	9	1	6	24	15	37	2	5	8	20	10	2	9	30	1
ENSG00000238290.1	0	0	0	0	0	0	0	0	0	2	0	0	1	0	0	0	0	1	2	0	0	0	0	0	0	0	3	1	0	3	0	0	2	0	0	0	0	2	0	0	0	0	0	0	0	0	0	0	0
ENSG00000232848.1	0	0	0	0	1	0	0	0	0	0	0	0	0	0	0	0	0	0	0	0	0	0	0	0	0	0	0	0	0	0	0	0	0	0	0	0	0	0	0	0	0	0	0	0	0	0	0	0	0
ENSG00000229305.1	0	0	0	0	0	0	0	0	0	0	0	0	0	0	0	0	0	0	0	0	0	0	0	0	0	0	0	0	0	0	0	0	0	0	0	0	0	0	0	0	0	0	0	0	0	0	0	0	1
ENSG00000200975.1	0	0	0	0	0	0	0	0	0	0	0	0	0	0	0	0	0	0	0	0	0	0	0	0	0	0	0	0	0	0	0	0	0	0	0	0	0	0	0	0	0	0	0	0	0	0	0	0	0
ENSG00000227634.1	0	0	0	4	0	11	0	0	0	0	4	4	0	0	0	0	4	0	0	0	0	0	0	0	0	0	0	0	0	0	0	0	3	0	1	0	0	0	0	2	5	0	3	2	0	0	0	0	0
ENSG00000233645.1	0	0	0	0	0	0	0	0	2	0	0	0	0	0	0	0	0	0	0	0	0	0	0	0	0	0	0	0	0	0	0	0	0	0	0	0	0	0	0	0	0	0	0	0	0	0	0	0	0
ENSG00000265414.1	0	0	0	0	0	0	0	0	0	0	0	0	0	0	0	0	0	1	0	0	0	0	0	0	0	0	0	0	0	0	0	0	0	0	0	0	0	0	0	0	0	0	0	0	3	0	0	0	0
ENSG00000251977.1	0	0	0	0	0	0	0	0	0	0	0	0	0	0	0	0	0	0	0	0	0	0	0	0	0	0	0	0	0	0	0	0	0	0	0	0	0	0	0	0	0	0	0	0	0	0	0	0	0
ENSG00000162426.10	0	0	0	0	0	0	0	0	0	0	0	0	0	0	0	0	0	0	0	0	0	0	0	0	0	0	2	0	2	5	0	0	0	0	3	0	0	0	3	0	0	0	0	0	0	0	2	0	0
ENSG00000252254.1	0	0	0	0	0	0	0	0	0	0	0	0	0	0	0	0	0	0	0	0	0	0	0	0	0	0	0	1	0	0	0	0	0	0	0	0	0	0	0	0	0	0	0	1	0	0	0	0	0
ENSG00000142599.13	94	152	78	423	221	76	65	81	52	55	71	126	194	58	53	61	12	78	55	14	88	56	36	36	28	72	61	20	50	105	39	71	57	55	98	53	31	65	83	61	11	48	15	100	20	41	74	97	182
ENSG00000232912.1	0	0	0	0	6	0	0	0	0	0	0	0	0	0	0	0	0	0	0	0	0	0	0	0	1	0	0	0	0	0	0	0	0	0	0	4	0	0	1	0	0	0	0	0	0	0	0	0	3
ENSG00000221083.1	0	10	6	0	8	3	2	0	0	7	3	0	7	1	1	0	4	6	8	0	4	1	2	2	0	1	4	0	3	0	2	0	1	6	1	3	5	5	2	7	0	2	0	4	0	4	0	3	1
ENSG00000270282.1	0	0	0	0	0	0	0	0	0	0	0	0	0	0	0	0	0	0	0	0	0	0	0	0	0	0	0	0	0	0	0	0	0	0	0	0	0	0	0	0	0	0	0	0	0	0	0	0	0
ENSG00000234619.1	0	0	0	0	0	0	0	0	0	0	0	0	0	0	0	0	0	0	0	0	0	0	0	0	0	0	0	0	0	0	0	0	0	0	0	0	0	0	0	0	0	0	0	0	0	0	0	0	0
ENSG00000224315.2	0	0	0	0	0	0	0	1	0	0	0	0	1	0	0	0	0	0	0	0	0	0	0	0	0	0	4	0	0	0	0	0	0	0	0	0	0	1	0	0	0	0	0	0	0	0	0	0	0
ENSG00000222511.1	0	0	0	0	0	0	0	0	0	0	0	0	0	0	0	0	0	1	0	0	0	0	0	0	0	1	0	0	0	0	7	0	0	0	0	0	0	0	0	0	0	0	0	1	0	0	0	0	0
ENSG00000226545.1	0	0	0	0	0	0	0	0	1	0	0	0	0	0	1	0	0	0	0	0	0	0	0	0	0	0	0	0	0	0	0	0	0	0	0	0	0	0	0	0	0	0	0	0	0	0	0	0	0
ENSG00000228423.2	0	0	0	3	2	0	3	4	0	0	3	4	7	4	2	15	4	1	14	0	6	1	0	4	0	2	1	2	8	3	1	14	0	6	4	2	1	4	7	10	0	3	3	11	0	0	4	3	7
ENSG00000229716.2	0	0	0	0	0	0	0	0	0	0	0	0	0	0	0	0	0	0	0	0	0	0	0	0	0	0	0	0	0	0	0	0	1	0	0	0	0	0	0	0	0	0	0	0	0	0	0	0	0
ENSG00000074800.9	289	125	79	376	322	253	340	195	140	51	183	61	338	106	169	70	16	407	124	7	106	84	127	195	20	48	58	12	21	60	101	607	122	95	72	67	79	240	60	162	18	123	87	87	124	106	177	293	516
ENSG00000236269.1	4	2	1	5	1	2	2	8	1	0	8	1	2	5	5	1	10	2	0	0	1	1	2	3	0	0	0	0	0	2	6	6	2	4	0	1	3	1	3	2	0	0	1	1	2	0	3	0	1
ENSG00000230679.1	0	0	0	0	0	0	0	0	0	0	0	0	0	0	0	0	0	4	0	0	0	0	0	0	0	0	0	0	0	0	0	0	0	0	0	0	0	0	0	0	0	0	0	0	0	0	0	0	5
ENSG00000201725.1	0	0	0	0	0	0	0	0	0	0	0	0	0	0	0	0	0	0	0	0	0	0	0	0	0	0	0	0	0	0	0	0	0	0	0	0	0	0	0	0	0	0	0	0	0	0	0	0	0
ENSG00000238249.1	0	0	2	0	0	1	0	0	0	0	0	0	0	0	0	0	0	0	0	0	0	0	0	0	0	0	0	0	0	0	0	0	0	0	1	2	5	0	0	0	1	0	0	0	0	0	0	0	1
ENSG00000232208.2	0	0	0	0	0	0	0	0	0	0	0	0	0	0	0	0	0	1	0	0	0	0	0	0	0	0	0	0	0	0	0	0	0	0	0	0	0	0	0	0	0	0	0	0	0	0	0	0	0
ENSG00000232663.2	0	0	0	0	0	0	0	0	0	0	0	0	0	0	0	0	0	0	0	0	0	0	0	0	0	0	0	0	0	0	0	0	0	0	0	0	0	0	0	0	0	0	0	0	0	0	0	0	0
ENSG00000131686.10	1	0	1	0	0	0	0	0	0	0	0	0	0	0	0	0	0	0	2	0	0	1	0	0	0	0	0	0	0	0	0	0	0	0	0	0	0	0	0	1	0	0	0	0	0	0	0	0	0
ENSG00000265141.1	0	9	0	0	0	0	0	0	0	0	0	0	1	4	0	0	0	1	0	0	0	0	0	0	0	0	0	0	0	0	0	0	0	0	0	0	0	0	0	0	10	0	10	0	0	0	0	0	0
ENSG00000197241.3	0	0	0	0	0	0	0	0	0	0	0	1	0	0	0	0	0	0	0	0	0	0	0	0	0	0	0	0	0	0	0	0	0	0	0	0	0	0	0	0	0	0	0	0	0	0	0	0	0
ENSG00000142583.13	24	0	5	10	14	0	1	14	22	12	3	7	2	8	3	20	0	29	6	0	0	5	4	7	3	3	0	12	0	15	6	2	9	1	10	11	0	7	4	9	0	3	12	0	7	3	13	18	88
ENSG00000252404.1	0	0	0	0	6	0	0	0	0	0	0	0	0	0	0	0	0	0	0	0	0	1	0	1	0	0	0	0	0	0	0	0	0	0	0	0	0	0	0	0	0	0	0	0	0	0	0	0	0
ENSG00000180758.10	37	3	27	16	50	35	82	80	595	36	15	20	38	81	26	15	29	87	28	3	5	20	19	12	30	24	12	14	10	39	85	293	51	38	43	24	85	32	23	71	9	50	25	57	83	91	30	35	37
ENSG00000207865.1	0	0	0	0	1	0	0	0	0	0	0	0	0	0	0	0	0	0	0	0	0	0	0	0	0	0	0	0	0	0	0	0	0	0	0	0	0	0	0	0	0	0	0	0	0	2	0	0	0
ENSG00000228526.2	0	1	0	0	2	0	2	0	0	0	0	0	0	0	0	0	0	0	0	0	0	0	0	0	0	0	0	0	0	0	0	0	0	0	0	0	0	0	0	0	0	0	0	0	0	0	0	0	0
ENSG00000234546.2	3	1	0	3	11	1	17	0	0	1	17	0	9	5	1	0	0	5	1	1	0	3	2	6	0	2	4	0	9	3	2	5	2	5	2	1	1	7	2	8	0	0	0	9	0	2	5	4	0
ENSG00000049239.8	67	44	30	58	93	103	84	183	34	64	39	37	70	50	55	46	17	89	37	7	33	48	60	26	9	25	34	17	23	61	93	70	94	23	52	42	23	73	58	56	14	11	44	124	63	51	85	120	113
ENSG00000252841.1	0	0	0	0	0	0	0	0	0	0	0	0	0	0	0	0	0	0	0	0	0	0	0	0	0	0	0	0	0	0	0	0	0	0	0	0	0	0	0	0	0	0	0	0	0	0	0	0	0
ENSG00000171621.9	23	3	5	17	23	20	31	49	41	35	32	22	34	11	27	9	7	83	21	3	13	6	17	24	4	27	9	0	28	87	32	22	71	29	14	14	15	35	2	48	22	21	23	13	30	34	75	197	44
ENSG00000252956.1	0	0	0	0	0	0	0	0	0	0	0	0	0	0	0	0	0	0	0	0	0	0	0	0	0	0	0	0	0	0	0	0	0	0	0	0	0	0	0	0	0	0	0	0	0	0	0	0	0
ENSG00000235263.1	0	0	0	6	0	0	0	0	0	0	0	0	0	0	0	0	0	7	3	2	0	0	0	0	0	0	0	0	0	0	0	0	0	0	0	0	0	0	0	2	0	0	0	0	0	0	0	0	0
ENSG00000171612.6	9	0	20	8	26	1	30	18	13	4	21	9	30	4	10	6	11	37	12	4	12	7	10	8	8	13	10	2	1	16	9	82	5	5	5	13	0	10	11	17	0	5	9	6	12	6	26	19	30
ENSG00000231181.1	0	0	0	0	0	0	0	0	0	0	0	0	0	0	0	0	0	0	0	0	0	0	0	0	0	0	0	0	0	0	0	0	0	0	0	0	0	0	0	0	0	0	0	0	0	0	0	0	0
ENSG00000188807.8	19	0	0	4	3	1	15	4	0	5	1	0	12	3	7	9	3	8	4	0	1	1	3	7	1	0	13	1	2	0	6	25	19	2	4	2	6	5	3	2	1	0	19	5	2	2	16	14	15
ENSG00000171608.11	122	25	31	139	132	43	112	143	118	52	63	62	165	42	77	45	41	140	61	7	37	15	39	23	26	68	74	13	56	154	59	176	138	21	223	54	18	49	62	187	6	60	33	129	61	55	126	89	244
ENSG00000179840.5	0	0	0	0	0	0	3	0	0	0	0	0	0	0	0	0	0	0	0	0	0	0	0	0	0	0	0	0	0	0	0	0	0	0	0	0	0	0	0	0	0	0	0	0	0	0	0	0	2
ENSG00000233268.3	0	0	0	0	0	0	0	0	0	0	0	0	0	0	0	3	0	0	0	0	0	0	0	0	0	0	0	0	0	0	0	0	0	0	0	0	0	0	0	0	0	0	1	0	0	0	0	0	0
ENSG00000231789.2	0	11	0	10	7	4	3	0	0	0	0	13	1	5	8	0	0	11	4	0	0	1	0	0	0	1	0	0	0	0	0	3	1	0	1	0	1	4	1	7	5	3	0	0	0	0	0	3	14
ENSG00000171603.12	168	79	27	374	135	58	105	162	164	37	88	50	200	41	95	35	30	171	69	9	57	33	37	27	9	89	75	10	68	151	56	190	152	24	284	87	21	45	77	196	6	56	36	155	63	68	148	116	171
ENSG00000271264.1	0	0	0	0	0	0	0	0	0	0	0	0	0	0	0	0	0	0	0	0	0	0	0	0	0	0	0	0	0	0	0	0	0	0	0	0	0	0	0	0	0	0	0	0	0	0	0	0	0
ENSG00000178585.10	15	19	8	115	108	39	58	24	57	10	42	17	103	22	24	5	11	66	47	7	22	30	18	25	12	10	21	2	13	32	10	45	60	31	35	15	17	62	23	39	0	19	16	49	22	29	30	19	37
ENSG00000223989.1	3	17	6	71	45	2	28	6	17	0	6	0	33	13	6	2	3	14	25	0	10	14	6	8	2	0	7	0	9	14	4	20	25	9	5	8	4	20	9	18	0	7	3	8	2	15	11	0	27
ENSG00000162441.7	26	32	1	21	35	13	22	9	3	14	28	11	19	12	5	3	1	4	10	5	3	8	2	3	4	9	9	1	4	14	9	20	4	14	9	1	10	24	12	6	0	6	3	16	0	9	10	3	28
ENSG00000228150.1	1	0	4	0	0	0	0	5	0	0	0	0	0	0	0	0	0	0	2	0	0	0	0	0	1	0	0	0	0	0	0	0	0	0	0	0	0	0	1	0	0	0	0	0	0	0	2	0	1
ENSG00000173614.9	15	8	17	7	21	41	21	11	9	3	24	12	11	1	5	0	0	17	10	0	1	8	7	2	2	5	5	9	1	13	13	26	8	4	4	1	2	15	3	13	0	4	9	10	9	8	14	20	20
ENSG00000202415.1	0	0	0	0	0	0	0	0	0	0	0	0	0	0	0	0	0	0	0	0	0	0	0	0	0	0	0	0	0	0	0	0	0	0	0	0	0	0	0	0	0	0	0	0	0	0	0	0	0
ENSG00000265521.1	0	0	0	0	0	0	0	0	0	0	0	0	0	0	0	0	0	0	0	0	0	0	0	0	0	0	0	0	0	5	0	0	0	1	0	0	0	0	0	0	0	0	0	0	0	0	0	0	0
ENSG00000241326.1	0	0	0	5	5	36	6	7	0	0	12	0	3	0	4	0	0	6	1	0	0	4	7	1	0	2	2	6	0	0	9	1	4	1	1	0	0	5	0	1	0	0	4	4	4	7	1	0	4
ENSG00000162444.11	4	12	0	0	0	0	7	11	0	3	0	0	11	1	1	4	0	10	1	0	1	0	0	1	0	0	0	0	0	0	1	0	0	1	6	11	2	1	0	2	0	0	0	2	0	2	0	1	0
ENSG00000225786.2	0	0	0	0	0	0	0	0	0	0	0	0	0	0	0	0	0	0	0	0	0	0	0	0	0	0	0	0	0	0	0	0	0	0	0	0	0	0	0	0	2	0	0	0	0	0	0	0	0
ENSG00000130939.14	11	32	28	36	103	93	55	55	34	33	35	39	51	39	58	19	13	47	77	11	19	19	14	17	9	7	10	2	27	44	32	39	66	23	46	25	100	44	32	59	3	40	20	47	20	12	44	30	41
ENSG00000224340.1	1	0	0	0	0	1	2	0	0	0	0	0	0	0	0	0	0	0	0	0	1	0	0	0	0	0	0	0	0	0	0	1	0	0	0	0	0	0	0	0	0	0	0	0	0	0	0	0	2
ENSG00000233623.2	0	0	0	0	0	0	0	0	1	0	0	0	0	0	0	0	0	0	0	0	0	0	0	0	0	0	0	0	0	0	0	0	0	0	0	0	0	0	0	0	0	0	0	0	0	0	0	0	0
ENSG00000201746.1	0	0	0	4	0	0	0	0	0	0	0	0	0	0	0	0	0	0	0	0	0	0	0	0	0	0	0	0	0	0	0	0	0	0	0	0	0	0	0	0	0	0	0	0	0	0	0	0	0
ENSG00000054523.12	37	75	74	149	65	54	145	59	181	17	56	59	63	34	52	25	26	84	45	4	53	16	14	17	8	28	25	10	13	15	37	42	17	28	61	37	22	31	63	39	2	47	37	43	12	43	36	28	32
ENSG00000264881.1	0	0	0	0	0	0	0	0	0	0	0	0	0	0	0	0	0	0	0	0	0	0	0	0	0	0	0	0	0	0	0	2	0	0	0	0	0	0	0	0	0	0	0	0	0	0	0	0	0
ENSG00000199562.1	0	0	0	0	0	0	0	0	0	0	0	0	0	0	0	0	0	0	0	0	0	0	0	0	0	0	0	0	0	0	0	0	0	0	0	0	0	0	0	0	0	0	0	0	0	0	0	2	0
ENSG00000264501.1	2	4	16	15	4	6	11	6	36	0	4	3	4	0	0	0	0	12	7	2	1	1	6	1	0	0	4	0	1	0	1	9	1	0	3	0	3	6	2	3	0	0	0	0	3	0	3	8	0
ENSG00000265945.1	3	2	6	1	0	0	0	3	1	1	0	0	1	6	0	1	0	2	2	0	0	0	0	0	0	0	3	5	0	0	1	1	0	0	0	0	0	0	1	4	0	2	0	0	0	0	0	0	0
ENSG00000142657.16	12	2	7	9	19	1	23	0	0	0	16	6	7	0	4	0	0	30	8	0	7	10	9	4	0	1	0	0	0	7	3	30	11	0	4	0	1	4	0	4	0	0	4	21	10	2	11	6	35
ENSG00000271989.1	0	0	0	0	0	0	0	0	0	0	0	0	0	0	0	0	0	0	0	0	0	0	0	0	0	0	0	0	0	0	0	0	0	0	0	5	0	2	0	0	0	0	0	0	0	0	0	0	0
ENSG00000175279.17	47	8	0	52	87	37	27	52	9	12	17	11	22	11	8	7	7	33	21	0	22	10	18	14	3	25	14	0	11	34	12	49	26	19	12	18	9	34	14	10	4	19	12	34	10	12	10	8	54
ENSG00000251503.3	18	0	0	32	64	15	12	28	0	1	4	0	13	8	5	2	1	21	7	0	11	5	7	2	0	16	4	0	4	13	2	22	17	7	4	10	4	12	6	2	2	13	4	23	3	7	6	6	7
ENSG00000241563.2	13	0	0	0	23	5	4	0	0	1	3	0	3	0	2	2	1	3	5	0	0	1	5	0	0	9	3	0	2	9	0	11	2	7	0	0	0	9	3	0	0	6	4	7	0	4	2	0	0
ENSG00000160049.7	77	55	41	64	81	36	97	50	23	32	89	46	80	35	32	12	5	90	46	9	19	42	26	35	16	15	21	10	9	11	32	109	63	24	32	15	23	73	32	47	2	63	19	47	11	21	49	56	72
ENSG00000203469.2	10	7	0	4	21	11	11	0	0	3	0	2	7	2	0	0	4	11	6	0	1	1	5	3	0	0	2	0	3	3	2	5	2	1	2	2	2	0	3	2	0	7	5	4	4	3	5	8	13
ENSG00000142655.8	12	14	14	12	46	10	9	12	17	3	24	11	17	25	9	2	0	18	2	0	8	6	11	10	0	4	5	3	24	9	7	5	23	3	3	4	0	11	12	20	1	3	12	20	2	5	13	14	31
ENSG00000243267.2	0	1	0	0	1	0	0	0	0	0	0	0	0	0	0	0	0	0	0	0	0	0	0	0	0	0	0	0	0	0	0	0	0	0	0	0	0	0	0	0	0	0	0	0	2	1	0	0	0
ENSG00000130940.10	12	33	16	54	88	61	27	14	124	31	20	37	131	2	30	4	20	22	53	0	13	34	21	21	5	60	39	8	68	101	11	51	51	93	67	27	26	80	50	113	20	8	8	93	14	19	38	11	18
ENSG00000272078.1	0	0	0	3	3	0	0	0	0	0	0	0	3	0	0	0	0	0	1	0	3	0	1	1	0	3	1	0	2	9	0	6	2	3	0	0	0	5	1	4	0	0	0	0	1	0	0	0	0
ENSG00000225158.2	0	0	0	0	0	0	0	0	0	0	0	0	0	0	0	0	0	0	0	0	0	0	0	0	0	0	0	0	0	0	0	0	0	0	0	0	0	0	0	0	0	0	0	0	0	0	0	0	0
ENSG00000175262.10	0	0	0	0	0	1	0	1	0	0	0	0	0	4	0	0	0	0	0	0	0	0	0	0	0	0	0	0	0	0	0	0	3	0	1	0	0	0	0	0	0	0	0	0	0	0	0	7	2
ENSG00000215785.2	0	0	0	0	3	0	0	0	0	0	0	0	0	0	0	0	0	0	0	0	0	0	0	0	0	0	0	0	0	0	0	0	0	0	0	0	0	0	0	0	0	0	0	0	0	0	0	0	0
ENSG00000264181.1	0	0	0	0	0	0	0	0	0	0	0	0	0	0	0	0	0	0	1	0	0	0	0	0	0	0	0	0	0	0	0	0	0	0	0	0	0	0	0	0	0	0	0	0	0	0	0	0	0
ENSG00000207213.1	0	0	0	3	0	0	0	0	0	0	0	0	0	0	0	0	0	0	5	2	0	0	0	0	0	0	2	0	3	0	0	0	0	0	0	0	0	0	0	1	0	0	0	0	0	0	0	0	0
ENSG00000120948.11	3	20	15	40	38	6	24	21	35	24	42	25	33	36	7	12	4	23	17	4	24	17	8	6	2	7	11	10	6	13	22	6	25	6	6	14	6	17	17	29	6	10	3	20	11	14	13	30	69
ENSG00000009724.12	0	0	0	0	0	0	1	0	0	2	0	0	6	0	1	0	0	0	0	0	0	1	0	0	2	1	0	0	1	0	2	0	0	3	0	0	0	2	1	1	0	0	0	0	0	0	0	0	0
ENSG00000271895.1	23	12	42	8	55	34	57	125	43	103	48	73	26	69	44	59	37	29	14	2	8	13	23	27	53	37	92	34	24	32	98	88	110	43	63	40	8	63	70	57	7	24	62	179	44	44	65	71	61
ENSG00000116649.5	147	23	19	48	50	39	71	36	32	17	97	79	39	96	49	65	2	139	37	11	20	17	20	33	15	11	15	6	8	13	65	187	60	22	24	14	17	82	29	26	31	60	34	45	17	40	32	72	96
ENSG00000171824.9	65	28	76	43	87	22	72	98	41	49	66	62	54	72	31	21	17	71	32	15	25	24	16	20	10	17	14	10	7	34	29	36	34	23	24	21	31	43	34	38	10	13	18	63	16	24	39	35	104
ENSG00000226849.1	4	9	0	3	0	0	5	5	3	6	10	8	3	4	4	1	3	13	7	2	1	3	1	0	3	1	0	6	5	0	0	0	0	0	0	4	2	0	0	2	0	1	0	4	0	0	2	3	6
ENSG00000230337.1	0	0	0	0	0	0	4	0	4	0	0	1	0	0	1	0	0	1	0	0	0	0	0	0	0	0	0	0	0	0	0	0	0	0	0	0	0	2	0	0	0	2	0	0	0	0	3	0	2
ENSG00000198793.8	28	82	45	72	72	47	52	48	27	41	49	47	37	51	27	18	9	45	40	1	27	19	12	29	10	15	14	4	10	40	33	62	45	32	15	21	37	46	31	38	33	27	20	26	23	24	31	56	93
ENSG00000225602.1	0	0	0	0	0	0	0	0	0	0	0	0	0	0	0	0	0	2	0	0	0	1	0	0	0	0	0	0	1	0	3	2	0	1	0	0	0	0	2	0	0	0	0	2	0	0	3	0	1
ENSG00000253086.1	0	0	0	0	0	0	0	0	0	0	0	0	0	0	0	0	0	0	0	0	0	0	0	0	0	0	0	0	0	0	0	0	0	0	0	0	0	0	0	0	0	0	0	0	0	0	0	0	0
ENSG00000271794.1	0	0	0	0	0	0	0	0	0	0	0	0	0	0	0	0	0	0	0	0	0	0	0	0	0	0	0	0	0	0	0	0	0	0	0	0	0	0	0	0	0	0	0	0	0	0	0	0	0
ENSG00000171819.4	0	0	0	0	0	0	0	0	1	0	0	0	0	1	0	0	0	0	1	0	0	0	0	0	0	0	0	0	0	0	0	0	0	0	1	0	0	0	0	0	0	1	0	0	0	0	0	1	0
ENSG00000207451.1	0	0	11	0	0	0	0	0	0	0	0	0	0	0	0	0	0	0	2	0	0	0	0	1	0	0	0	0	0	0	0	0	0	0	0	0	0	0	0	0	0	0	0	0	0	0	0	0	0
ENSG00000238173.1	0	0	0	0	0	0	0	0	0	0	0	0	0	0	0	0	0	0	0	0	0	0	0	0	0	0	0	0	0	0	0	0	0	0	0	0	0	0	0	0	0	0	0	0	0	0	0	0	0
ENSG00000120942.9	26	2	8	2	9	13	28	19	1	10	2	6	6	14	7	0	0	14	4	0	2	6	5	4	3	6	1	4	8	4	15	24	27	0	1	6	12	7	4	5	1	10	4	10	2	8	18	15	42
ENSG00000238199.1	0	0	0	0	0	0	0	0	1	0	0	0	1	0	0	0	0	1	0	0	0	0	0	0	0	0	0	0	0	0	0	0	0	0	0	0	0	0	0	0	0	0	0	0	0	0	0	0	0
ENSG00000224338.2	0	0	0	0	0	0	0	0	0	0	0	0	0	0	0	0	0	0	0	0	0	0	0	0	0	0	0	0	0	0	0	0	0	0	0	0	0	0	0	0	0	0	0	0	0	0	0	0	0
ENSG00000204624.6	0	3	0	0	0	0	0	0	0	0	0	0	3	0	0	0	0	0	6	0	0	1	0	1	0	0	1	0	0	0	0	0	5	0	2	0	0	0	1	0	0	0	0	0	0	0	0	0	0
ENSG00000235643.1	0	0	0	0	0	0	0	0	0	0	0	0	0	0	0	1	0	0	0	0	0	0	0	0	0	0	0	0	0	0	0	0	0	0	0	0	0	0	0	0	0	0	0	0	0	0	0	0	0
ENSG00000116661.9	0	2	0	29	19	0	5	0	8	5	2	8	4	0	0	0	4	1	3	0	15	3	1	10	5	9	0	6	11	14	14	0	0	3	1	5	0	17	2	2	0	17	2	0	0	2	16	0	4
ENSG00000132879.9	7	5	1	1	15	0	8	23	0	13	3	11	13	6	4	1	0	7	4	0	4	1	2	8	2	5	1	1	2	2	10	7	11	0	1	6	3	3	0	6	0	2	4	8	0	2	10	17	12
ENSG00000116663.6	30	11	0	20	9	0	10	14	11	1	13	3	6	1	9	2	1	9	4	0	3	3	1	5	6	5	2	3	7	12	10	2	16	3	1	3	1	4	11	10	0	8	5	7	1	1	6	8	10
ENSG00000116670.10	23	14	1	22	15	4	6	34	14	12	14	9	28	4	14	7	8	30	17	4	1	10	8	12	7	3	8	5	3	6	20	25	14	4	16	2	0	20	6	21	0	7	3	14	5	5	14	37	72
ENSG00000162490.6	0	10	0	0	0	0	2	0	0	0	1	0	10	0	0	0	5	4	2	0	0	2	2	0	0	0	2	0	0	0	0	1	1	0	3	0	0	0	0	1	0	0	2	3	0	1	0	9	0
ENSG00000177674.11	42	16	9	22	20	63	41	42	13	2	29	7	22	18	13	13	15	45	22	0	5	11	16	6	0	13	6	8	26	44	51	38	8	3	19	13	8	14	3	26	0	13	8	16	11	6	14	45	18
ENSG00000215910.3	5	0	2	0	0	0	2	1	5	3	0	0	0	0	0	0	3	0	0	2	0	0	0	0	4	0	0	1	0	0	0	0	0	0	0	1	0	0	0	1	0	0	0	0	0	0	2	2	3
ENSG00000177553.6	5	0	1	0	0	0	0	1	1	3	0	0	1	0	0	0	3	0	0	2	0	0	0	0	0	0	0	1	0	0	0	0	0	0	0	1	0	0	0	0	0	0	0	0	0	0	0	0	0
ENSG00000177000.6	21	10	7	9	38	15	24	58	65	41	44	28	17	29	21	14	18	39	42	3	8	13	7	24	13	29	9	13	11	45	20	39	45	9	23	7	5	17	20	19	11	15	11	25	9	14	22	34	83
ENSG00000011021.17	37	9	44	20	5	24	15	28	18	33	11	13	21	11	6	0	15	17	23	13	5	1	9	6	2	5	7	1	1	19	6	9	18	10	4	3	7	13	6	11	0	16	18	8	6	14	22	20	27
ENSG00000242349.1	0	3	0	0	0	0	0	0	0	1	0	0	1	0	2	4	5	0	0	0	2	1	0	2	0	5	0	0	6	0	0	0	0	0	0	0	0	1	0	0	0	0	0	0	0	0	0	0	3
ENSG00000175206.6	0	0	0	0	0	0	0	0	0	0	0	0	0	0	0	0	0	0	0	0	0	1	0	0	0	1	0	0	0	0	0	0	0	0	0	0	0	0	0	0	0	0	0	0	0	0	0	0	0
ENSG00000120937.8	0	0	0	1	0	0	0	0	0	0	0	0	0	0	0	0	0	0	0	0	0	0	0	0	0	0	0	0	0	0	0	0	0	0	0	0	0	0	0	0	0	0	4	0	0	0	0	0	0
ENSG00000224904.1	0	0	0	0	0	0	0	0	0	0	0	0	0	0	0	0	0	0	0	0	0	0	0	0	0	0	0	0	0	0	0	0	0	0	0	0	0	0	0	0	0	0	0	0	0	0	0	0	0
ENSG00000199347.1	0	0	0	0	3	0	1	0	0	0	2	2	0	0	3	0	0	0	1	0	0	3	0	0	0	0	0	0	0	0	0	0	0	0	0	1	0	2	0	0	0	0	0	0	3	0	0	0	6
ENSG00000201801.1	0	0	0	1	7	0	0	0	0	0	0	0	0	0	0	0	0	0	0	0	0	3	0	0	0	0	0	0	0	0	0	0	0	0	0	0	0	0	0	0	0	0	0	0	0	0	0	0	0
ENSG00000116685.11	21	0	3	6	12	7	24	28	8	18	0	9	30	18	11	0	2	40	17	1	6	12	19	9	3	8	3	0	5	20	16	77	32	1	7	6	8	7	2	29	4	2	37	32	9	11	24	28	69
ENSG00000083444.12	58	2	22	36	38	47	20	91	1	6	47	16	70	58	12	9	3	63	13	3	22	7	4	7	9	3	14	2	4	20	21	50	11	11	16	21	1	7	15	25	8	20	0	29	3	12	57	113	14
ENSG00000116688.12	63	68	9	52	89	40	65	81	51	18	30	11	64	13	26	23	9	81	55	2	23	30	21	20	7	22	21	6	10	18	23	79	78	19	27	7	32	25	14	62	0	18	17	27	10	25	36	34	82
ENSG00000270914.1	0	0	0	0	0	0	0	0	0	0	0	0	0	0	0	0	0	0	0	0	0	0	0	0	0	0	0	0	0	0	0	0	0	0	0	0	0	0	0	0	0	0	0	0	0	0	0	0	0
ENSG00000116691.6	80	26	17	51	29	29	17	47	27	14	25	6	32	18	16	5	7	56	14	3	14	20	8	16	8	7	13	9	25	7	18	34	38	11	18	10	2	35	19	29	0	22	15	32	14	10	24	22	81
ENSG00000202461.1	0	0	0	0	0	0	0	0	0	0	0	0	0	0	0	0	0	0	0	0	0	0	0	0	0	0	0	0	0	0	0	0	0	0	0	0	0	0	0	0	0	0	0	0	0	0	0	0	0
ENSG00000243539.2	0	0	0	0	0	0	0	0	0	1	0	0	0	0	0	0	0	0	0	0	0	0	0	0	0	0	0	0	0	0	0	0	0	0	0	0	0	0	0	0	0	0	0	0	0	0	0	0	0
ENSG00000120949.10	0	1	0	7	3	0	0	10	0	0	0	4	0	4	0	0	0	4	0	0	0	4	1	1	0	0	0	0	0	0	8	0	1	0	0	0	0	0	1	5	0	4	2	0	0	0	0	4	5
ENSG00000201135.1	0	4	0	0	0	0	0	0	0	1	0	0	0	0	0	0	0	0	1	0	0	0	0	0	0	0	0	0	0	0	0	0	0	0	0	0	0	0	0	0	0	0	0	0	0	0	0	0	0
ENSG00000227875.2	0	0	0	0	0	0	0	0	0	0	0	0	0	0	0	0	0	0	0	0	1	0	0	0	0	0	0	0	0	0	0	0	0	0	0	0	0	0	0	0	0	0	0	0	0	0	0	0	0
ENSG00000028137.12	59	32	49	0	84	80	56	189	8	56	22	62	11	33	31	34	50	103	22	8	8	30	37	28	30	10	19	8	2	21	103	25	107	10	14	2	20	19	12	16	12	10	24	24	27	21	41	24	56
ENSG00000263676.1	0	0	0	0	0	0	0	0	0	0	0	0	0	0	0	0	0	0	0	0	0	0	0	0	0	0	0	0	0	0	0	0	0	0	0	0	0	0	0	0	0	0	0	0	0	0	0	0	0
ENSG00000225196.2	0	0	0	0	0	0	0	0	0	0	0	0	0	0	0	0	0	0	0	1	0	0	0	0	0	0	0	0	0	0	0	0	0	0	0	0	0	0	0	0	0	0	0	0	0	0	0	0	0
ENSG00000252969.1	0	0	0	0	0	0	0	0	0	0	0	0	0	0	0	0	0	0	0	0	0	0	0	0	0	0	0	0	0	0	0	0	0	0	0	0	0	0	0	0	0	0	0	0	0	0	0	0	0
ENSG00000048707.9	19	39	103	45	108	105	52	94	81	124	87	58	84	46	52	53	34	49	56	13	10	42	22	44	35	30	23	13	25	38	47	64	30	62	76	35	36	56	49	42	0	32	30	70	18	37	44	64	49
ENSG00000239149.1	0	0	0	0	0	0	0	0	0	0	0	0	0	0	0	0	0	0	0	0	0	0	0	0	0	0	0	0	0	0	0	0	0	0	0	0	0	0	0	0	0	0	0	0	0	0	0	0	0
ENSG00000229484.1	0	0	0	0	0	0	0	0	0	0	0	0	0	0	0	0	0	0	0	0	0	0	0	0	0	0	0	0	0	0	0	0	0	0	0	0	0	0	0	0	0	0	0	0	0	0	0	0	0
ENSG00000162496.4	35	59	57	29	29	113	58	37	51	32	43	11	66	12	120	13	27	58	38	1	7	9	15	10	9	49	31	5	29	40	7	28	51	35	35	15	33	16	25	85	8	21	24	48	30	31	48	38	16
ENSG00000221340.1	0	0	1	0	0	0	0	0	0	0	0	0	0	0	0	0	0	0	0	0	0	0	0	0	0	1	0	0	0	0	0	0	0	0	0	0	0	0	0	0	0	0	0	0	0	0	0	0	0
ENSG00000272482.1	0	0	0	0	0	0	0	0	0	0	0	0	0	0	0	0	0	0	0	0	0	0	0	0	0	0	0	0	0	0	0	0	0	0	0	0	0	0	0	2	0	0	0	0	0	0	0	0	0
ENSG00000204518.2	0	0	0	0	0	0	0	0	0	0	2	0	0	0	0	0	0	1	0	1	0	0	0	0	0	0	0	0	0	0	0	1	0	0	0	0	2	0	0	0	0	0	0	0	0	2	0	0	0
ENSG00000226166.2	0	0	0	0	0	0	0	0	0	0	0	0	0	0	0	0	0	0	0	0	0	0	0	0	0	0	0	0	0	0	0	0	0	0	0	0	0	0	0	0	0	0	0	0	0	0	0	0	0
ENSG00000188984.7	0	0	0	0	0	0	0	0	1	0	0	0	0	0	0	0	0	5	0	0	0	0	0	0	0	0	0	0	0	0	0	0	0	0	0	0	0	0	0	0	0	0	0	0	0	0	0	0	0
ENSG00000238771.1	0	0	0	0	0	0	0	0	0	0	0	0	0	0	0	0	0	0	0	0	0	0	0	0	0	0	0	0	0	0	0	0	0	0	0	0	0	0	0	0	0	0	0	0	0	0	0	0	0
ENSG00000157330.5	0	2	8	0	0	0	0	0	3	1	3	0	0	6	0	0	0	0	1	2	0	0	1	1	0	15	0	0	25	19	0	0	0	0	0	0	0	1	0	2	0	1	0	0	0	0	0	0	0
ENSG00000116726.4	0	0	0	0	0	0	0	0	0	0	0	0	0	0	0	0	0	0	0	0	0	0	0	0	0	0	0	0	0	0	0	0	0	0	0	0	0	0	0	0	0	0	0	0	0	0	0	0	0
ENSG00000116721.9	0	0	0	0	0	0	0	0	0	2	0	0	0	0	0	0	0	0	0	0	0	0	0	0	0	0	0	0	0	0	0	0	0	0	0	0	0	0	0	0	0	0	0	0	0	0	0	0	0
ENSG00000228338.1	0	0	0	0	0	0	0	0	0	0	0	0	0	0	0	0	0	0	0	0	0	0	0	0	0	0	0	0	0	0	0	0	0	0	0	0	0	0	0	0	0	0	0	0	0	0	0	0	0
ENSG00000204513.5	0	0	0	0	0	0	0	0	0	0	0	0	0	0	0	0	0	0	0	0	0	0	0	0	0	0	0	0	0	0	0	0	0	0	0	0	0	0	0	0	0	0	0	0	0	0	0	0	0
ENSG00000231103.2	0	0	0	0	0	0	0	0	0	0	0	0	0	0	0	0	0	0	0	0	0	0	0	0	0	0	0	0	0	0	0	0	0	0	0	0	0	0	0	0	0	0	0	0	0	0	0	0	0
ENSG00000179172.7	0	0	0	0	0	0	1	1	0	0	0	0	0	0	0	0	0	0	0	0	0	0	0	0	0	0	0	0	0	0	0	0	0	0	0	0	0	0	0	0	0	0	0	0	0	0	0	0	0
ENSG00000120952.4	0	0	0	0	0	0	0	0	0	0	0	0	0	0	0	0	0	0	0	0	0	0	0	0	0	0	0	0	0	0	0	0	0	0	0	0	0	0	0	0	0	0	0	0	0	0	0	0	0
ENSG00000243073.3	0	0	0	0	0	0	0	0	0	0	0	0	0	0	0	0	0	0	0	0	0	0	0	0	0	0	0	0	0	0	0	0	0	0	0	0	0	0	0	0	0	0	0	0	0	0	0	0	0
ENSG00000187545.5	0	0	0	0	0	0	0	0	0	0	0	0	0	0	0	0	0	0	0	0	0	0	0	0	0	0	0	0	0	0	0	0	0	0	0	0	0	0	0	0	0	0	0	0	0	0	0	0	0
ENSG00000204510.1	0	0	0	0	0	0	0	0	0	0	0	0	0	0	0	0	0	0	0	0	0	0	0	0	0	0	0	0	0	0	0	0	0	0	0	0	0	0	0	0	0	0	0	0	0	0	0	0	0
ENSG00000207434.1	0	0	0	0	0	0	0	0	0	0	0	0	0	0	0	0	0	0	0	0	0	0	0	0	0	0	0	0	0	0	0	0	0	0	0	0	0	0	0	0	0	0	0	0	0	0	0	0	0
ENSG00000234064.1	0	0	0	0	0	0	0	0	0	0	0	0	0	0	0	0	0	0	0	0	0	0	0	0	0	0	0	0	0	0	0	0	0	0	0	0	0	0	0	0	0	0	0	0	0	0	0	0	0
ENSG00000232423.3	0	0	0	0	0	0	0	0	0	0	0	0	0	0	0	0	0	0	0	0	0	0	0	0	0	0	0	0	0	0	0	0	0	0	0	0	0	0	0	0	0	0	0	0	0	0	0	0	0
ENSG00000250894.1	0	0	0	0	0	0	0	0	0	0	0	0	0	0	0	0	0	0	0	0	0	0	0	0	0	0	0	0	0	0	0	0	0	0	0	0	0	0	0	0	0	0	0	0	0	0	0	0	0
ENSG00000204508.3	0	0	0	0	0	0	0	0	0	0	0	0	0	0	0	0	0	0	0	0	0	0	0	0	0	0	0	0	0	0	0	0	0	0	0	0	0	0	0	0	0	0	0	0	0	0	0	0	0
ENSG00000239810.2	0	0	0	0	0	0	0	0	0	0	0	0	0	0	0	0	0	0	0	0	0	0	0	0	0	0	0	0	0	0	0	0	0	0	0	0	0	0	0	0	0	0	0	0	0	0	0	0	0
ENSG00000270601.1	0	0	0	0	0	0	0	0	0	0	0	0	0	0	0	0	0	0	0	0	0	0	0	0	0	0	0	0	0	0	0	0	0	0	0	0	0	0	0	0	0	0	0	0	0	0	0	0	0
ENSG00000250113.1	0	0	0	0	0	0	0	0	0	0	0	0	0	0	0	0	0	0	0	0	0	0	0	0	0	0	0	0	0	0	0	0	0	0	0	0	0	0	0	0	0	0	0	0	0	0	0	0	0
ENSG00000204505.3	0	0	0	0	0	0	0	0	0	0	0	0	0	0	0	0	0	0	0	0	0	0	0	0	0	0	0	0	0	0	0	0	0	0	0	0	0	0	0	0	0	0	0	0	0	0	0	0	0
ENSG00000233336.1	0	0	0	0	0	0	0	0	0	0	0	0	0	0	0	0	0	0	0	0	0	0	0	0	0	0	0	0	0	0	0	0	0	0	0	0	0	0	0	0	0	0	0	0	0	0	0	0	0
ENSG00000229978.1	0	0	0	0	0	0	0	0	0	0	0	0	0	0	0	0	0	0	0	0	0	0	0	0	0	0	0	0	0	0	0	0	0	0	0	0	0	0	0	0	0	0	0	0	0	0	0	0	0
ENSG00000236179.1	0	0	0	0	0	0	0	0	0	0	0	0	0	0	0	0	0	0	0	0	0	0	0	0	0	0	0	0	0	0	0	0	0	0	0	0	0	0	0	0	0	0	0	0	0	0	0	0	0
ENSG00000179412.8	0	0	0	2	0	0	0	0	0	0	0	0	0	0	0	0	0	0	0	0	0	0	0	0	0	0	0	0	0	0	0	0	0	0	0	0	0	0	0	0	0	0	0	0	0	0	0	0	0
ENSG00000224199.1	0	0	0	0	0	0	0	0	0	0	0	0	0	0	0	0	0	0	0	0	0	0	0	0	0	0	0	0	0	0	0	0	0	0	0	0	0	0	0	0	0	0	0	0	0	0	0	0	0
ENSG00000229571.2	0	0	0	0	0	0	0	0	0	0	0	0	0	0	0	0	0	0	0	0	0	0	0	0	0	0	0	0	0	0	0	0	0	0	0	0	0	0	0	0	0	0	0	0	0	0	0	0	0
ENSG00000204503.5	0	0	0	0	0	0	0	0	0	0	0	0	0	0	0	0	0	0	0	0	0	0	0	0	0	0	0	0	0	0	0	0	0	0	0	0	0	0	0	0	0	0	0	0	0	0	0	0	0
ENSG00000233394.1	0	0	0	0	0	0	0	0	0	0	0	0	0	0	0	0	0	0	0	0	0	0	0	0	0	0	0	0	0	0	0	0	0	0	0	0	0	0	0	0	0	0	0	0	0	0	0	0	0
ENSG00000204502.2	0	0	0	0	0	0	0	0	0	0	0	0	0	0	0	0	0	0	0	0	0	0	0	0	0	0	0	0	0	0	0	0	0	0	0	0	0	0	0	0	0	0	0	0	0	0	0	0	0
ENSG00000231219.1	0	0	0	0	0	0	0	0	0	0	0	0	0	0	0	0	0	0	0	0	0	0	0	0	0	0	0	0	0	0	0	0	0	0	0	0	0	0	0	0	0	0	0	0	0	0	0	0	0
ENSG00000207511.1	0	0	0	0	0	0	0	0	0	0	0	0	0	0	0	0	0	0	0	0	0	0	0	0	0	0	0	0	0	0	0	0	0	0	0	0	0	0	0	0	0	0	0	0	0	0	0	0	0
ENSG00000182330.6	0	0	0	0	0	0	0	0	0	0	0	0	0	0	0	0	0	0	0	0	0	0	0	0	0	0	0	0	0	0	0	0	0	0	0	0	0	0	0	0	0	0	0	0	0	0	0	0	0
ENSG00000237700.1	0	0	0	0	0	0	0	0	0	0	0	0	0	0	0	0	0	0	0	0	0	0	0	0	0	0	0	0	0	0	0	0	0	0	0	0	0	0	0	0	0	0	0	0	0	0	0	0	0
ENSG00000204501.2	0	0	0	0	0	0	0	0	0	0	0	0	0	0	0	0	0	0	0	0	0	0	0	0	0	0	0	0	0	0	0	0	0	0	0	0	0	0	0	0	0	0	0	0	0	0	0	0	0
ENSG00000228229.2	0	0	0	0	0	0	0	0	0	0	0	0	0	0	0	0	0	0	0	0	0	0	0	0	0	0	0	0	0	0	0	0	0	0	0	0	0	0	0	0	0	0	0	0	0	0	0	0	0
ENSG00000204495.3	0	0	0	0	0	0	0	0	0	0	0	0	0	0	0	0	0	0	0	0	0	0	0	0	0	0	0	0	0	0	0	0	0	0	0	0	0	0	0	0	0	0	0	0	0	0	0	0	0
ENSG00000204491.2	0	0	0	0	0	0	0	0	0	0	0	0	0	0	0	0	0	0	0	0	0	0	0	0	0	0	0	0	0	0	0	0	0	0	0	0	0	0	0	0	0	0	0	0	0	0	0	0	0
ENSG00000204488.3	0	0	0	0	0	0	0	0	0	0	0	0	0	0	0	0	0	0	0	0	0	0	0	0	0	0	0	0	0	0	0	0	0	0	0	0	0	0	0	0	0	0	0	0	0	0	0	0	0
ENSG00000204486.3	0	0	0	0	0	0	0	0	0	0	0	0	0	0	0	0	0	0	0	0	0	0	0	0	0	0	0	0	0	0	0	0	0	0	0	0	0	0	0	0	0	0	0	0	0	0	0	0	0
ENSG00000204485.2	0	0	0	0	0	0	0	0	0	0	0	0	0	0	0	0	0	0	0	0	0	0	0	0	0	0	0	0	0	0	0	0	0	0	0	0	0	0	0	0	0	0	0	0	0	0	0	0	0
ENSG00000224581.1	0	0	0	0	0	0	0	0	0	0	0	0	0	0	0	0	0	0	0	0	0	0	0	0	0	0	0	0	0	0	0	0	0	0	0	0	0	0	0	0	0	0	0	0	0	0	0	0	0
ENSG00000157358.7	0	0	0	0	0	0	0	0	0	0	0	0	0	0	0	0	0	0	0	0	0	0	0	0	0	0	0	0	0	0	0	0	0	0	0	0	0	0	0	0	0	0	0	0	0	0	0	0	0
ENSG00000204481.6	0	0	0	0	0	0	0	0	0	0	0	0	0	0	0	0	0	0	0	0	0	0	0	0	0	0	0	0	0	0	0	0	0	0	0	0	0	0	0	0	0	0	0	0	0	0	0	0	0
ENSG00000204480.6	0	0	0	0	0	0	0	0	0	0	0	0	0	0	0	0	0	0	0	0	0	0	0	0	0	0	0	0	0	0	0	0	0	0	0	0	0	0	0	0	0	0	0	0	0	0	0	0	0
ENSG00000204479.4	0	0	0	0	0	0	0	0	0	0	0	0	0	0	0	0	0	0	0	0	0	0	0	0	0	0	0	0	0	0	0	0	0	0	0	0	0	0	0	0	0	0	0	0	0	0	0	0	0
ENSG00000204478.5	0	0	0	0	0	0	0	0	0	0	0	0	0	0	0	0	0	0	0	0	0	0	0	0	0	0	0	0	0	0	0	0	0	0	0	0	0	0	0	0	0	0	0	0	0	0	0	0	0
ENSG00000162494.5	0	0	0	0	0	0	0	0	0	0	0	0	0	0	0	0	0	0	0	0	0	0	0	0	0	0	0	0	0	0	0	0	0	0	0	0	0	0	0	0	0	0	0	0	0	0	0	1	0
ENSG00000259961.1	0	0	0	0	0	0	0	0	0	0	0	0	0	0	0	0	0	0	0	0	0	0	0	0	0	0	0	0	0	0	0	0	0	0	0	0	0	0	0	0	0	0	0	0	0	0	0	0	0
ENSG00000215909.3	0	0	0	0	0	0	0	0	0	0	0	0	0	0	0	0	0	0	0	0	0	0	0	0	0	0	0	0	0	0	0	0	0	0	0	0	0	0	0	0	0	0	0	0	0	0	0	0	0
ENSG00000162493.12	47	0	21	46	0	4	13	35	36	3	0	0	4	19	1	5	1	34	0	1	16	3	12	0	2	1	1	1	1	19	18	0	0	1	4	0	1	4	0	5	0	7	10	3	6	0	37	124	8
ENSG00000222952.1	0	0	0	0	0	0	0	0	0	0	0	0	0	0	0	0	0	0	0	0	0	0	0	0	0	0	0	0	0	0	0	0	0	0	0	0	0	0	0	0	0	0	0	0	0	0	0	0	0
ENSG00000266358.1	0	0	0	0	0	0	0	0	0	0	0	0	0	0	0	0	0	0	0	0	0	0	0	0	0	0	0	0	0	0	0	0	0	0	0	0	0	0	0	0	0	0	0	0	0	0	0	0	0
ENSG00000237445.2	0	0	0	0	0	0	1	0	0	0	0	0	0	0	0	0	0	0	0	0	0	0	0	0	0	0	0	0	0	0	0	0	0	0	0	0	0	0	0	0	0	0	0	0	0	0	0	0	0
ENSG00000253085.1	0	0	0	0	0	0	0	0	0	0	0	0	0	0	0	0	0	4	0	0	0	0	0	0	0	0	0	0	0	0	0	0	0	2	0	0	0	0	0	0	0	0	0	0	0	0	0	0	0
ENSG00000116731.18	141	214	105	171	427	190	96	97	50	118	125	109	93	106	73	70	50	100	94	24	29	106	43	56	37	38	28	32	32	47	111	95	71	98	80	52	29	115	82	65	13	66	55	66	51	56	72	137	218
ENSG00000252151.1	0	0	0	0	0	0	0	0	0	0	0	0	0	0	0	0	0	0	0	0	0	0	0	0	0	0	0	0	0	0	0	0	0	0	0	0	0	0	0	0	0	0	0	0	0	0	0	0	0
ENSG00000231606.1	0	0	0	0	0	0	0	0	0	0	0	0	0	0	0	0	0	0	0	0	0	0	0	0	0	0	0	0	0	0	0	0	0	0	0	0	0	0	0	0	0	0	0	0	0	0	0	0	0
ENSG00000234593.1	0	0	0	0	0	0	0	0	0	0	0	0	0	0	0	0	0	0	0	0	0	0	0	0	0	0	0	0	0	0	0	0	0	0	0	0	0	0	0	0	0	0	0	0	0	0	0	0	0
ENSG00000189337.11	24	7	13	10	18	45	16	8	25	4	0	0	13	7	27	0	8	15	4	3	4	7	9	2	0	16	2	0	14	17	1	14	5	4	12	5	3	16	1	11	2	3	7	8	10	16	16	6	1
ENSG00000235829.1	0	0	0	0	0	0	0	0	0	0	0	0	1	0	0	0	1	0	0	0	0	0	0	0	0	0	0	0	0	0	0	0	0	0	0	0	0	0	0	0	0	0	0	0	0	0	0	0	0
ENSG00000175147.7	0	0	0	0	0	0	0	0	6	0	0	0	0	1	0	0	6	0	0	0	0	2	2	0	0	0	0	0	0	0	0	2	0	0	0	0	0	4	0	0	0	0	2	5	0	0	0	0	1
ENSG00000171729.9	39	10	23	55	24	11	35	89	24	26	76	16	45	20	25	12	2	57	23	3	23	23	26	8	14	11	17	3	13	26	21	72	46	8	16	5	6	40	10	28	1	14	30	39	14	6	29	45	6
ENSG00000204464.3	0	0	0	0	4	0	0	0	0	0	0	0	0	0	0	0	0	0	0	0	0	0	0	0	0	0	0	0	0	0	0	0	0	0	0	0	0	0	0	0	0	0	0	0	0	0	0	0	0
ENSG00000215720.4	0	0	0	0	0	0	0	0	0	0	0	0	0	0	0	0	0	0	0	0	0	0	0	0	0	0	0	0	0	0	0	0	0	0	0	0	0	0	0	0	0	0	0	0	0	0	0	0	0
ENSG00000142621.15	0	1	12	118	17	32	69	45	0	11	11	13	12	13	3	6	18	8	8	3	22	0	10	2	0	78	0	1	79	62	10	29	3	4	21	25	8	24	7	23	0	24	8	3	27	21	8	9	1
ENSG00000233485.1	0	0	11	33	0	2	29	11	1	0	7	6	3	0	0	0	0	6	6	1	4	0	5	0	0	0	0	1	5	2	1	6	0	2	3	8	4	7	0	9	0	6	6	2	13	9	2	3	0
ENSG00000236045.1	0	0	0	0	0	0	4	0	0	0	0	0	0	0	0	0	0	0	1	0	0	0	0	0	0	0	0	0	0	0	0	0	0	0	0	0	0	1	0	0	0	0	0	0	0	2	0	0	0
ENSG00000228140.1	0	2	0	0	0	0	2	3	13	1	0	0	0	0	0	3	3	0	3	0	0	0	0	0	0	3	3	0	6	7	0	12	1	0	0	0	0	1	0	0	0	0	0	0	0	0	0	0	0
ENSG00000142634.8	125	90	43	85	109	211	209	213	205	86	186	112	120	90	75	31	22	337	124	14	69	80	124	48	44	66	57	25	37	108	116	205	247	89	65	63	102	143	51	121	10	59	96	165	129	181	98	59	100
ENSG00000162438.7	1	3	13	0	0	0	2	0	12	0	0	1	5	4	0	0	3	13	9	0	0	1	0	0	0	0	1	0	0	0	0	5	1	1	0	0	1	1	0	1	1	0	0	5	0	0	0	0	2
ENSG00000142615.7	0	0	0	0	0	0	0	0	0	0	0	0	0	0	0	0	0	0	0	0	0	0	0	0	0	0	0	1	0	0	0	0	0	0	0	0	0	0	0	0	0	0	0	0	0	0	0	0	0
ENSG00000215704.5	3	0	0	1	0	0	0	0	0	0	0	0	0	0	0	0	0	0	0	0	0	0	0	0	0	0	0	0	1	0	0	0	0	0	0	0	0	0	0	1	0	0	0	0	0	0	0	0	0
ENSG00000132906.13	8	2	0	2	3	0	9	8	6	8	0	0	2	7	3	0	2	6	4	0	0	2	7	0	0	0	0	1	2	0	0	3	1	6	2	0	0	2	1	2	0	3	7	4	2	4	8	2	14
ENSG00000116138.8	4	26	18	28	84	43	53	38	38	49	32	57	63	46	24	14	9	42	29	4	12	15	20	17	16	27	32	5	29	46	23	48	39	21	21	24	13	35	50	73	2	23	25	84	19	22	26	47	58
ENSG00000251866.1	0	0	0	0	6	0	0	0	0	0	0	0	0	0	1	0	0	2	0	0	0	0	0	0	0	0	0	0	0	0	0	0	0	1	0	0	0	1	0	0	0	0	0	0	0	2	0	0	0
ENSG00000272510.1	0	0	7	0	0	3	7	0	0	1	0	0	0	0	0	0	0	0	0	1	0	0	0	0	0	0	0	0	0	0	0	0	0	0	0	0	0	0	0	2	0	0	0	0	0	0	0	0	2
ENSG00000116771.5	15	7	5	1	1	5	20	0	7	1	13	2	8	9	1	6	0	1	5	1	5	5	2	3	1	0	0	1	0	1	5	4	1	1	1	0	0	6	5	2	1	2	3	1	0	1	4	0	16
ENSG00000237301.1	0	3	0	0	0	0	0	18	0	1	0	3	1	3	0	0	11	0	4	0	0	1	1	0	0	0	4	0	0	0	0	0	1	0	1	0	0	0	0	0	2	0	0	0	0	0	0	0	3
ENSG00000235084.2	0	0	0	0	0	0	0	0	0	0	0	0	0	0	0	0	0	0	0	0	0	0	0	0	0	0	0	0	0	0	0	0	0	0	0	0	0	0	0	0	0	0	0	0	0	0	0	0	0
ENSG00000252417.1	0	0	0	0	0	0	0	0	0	0	0	0	0	0	0	0	0	0	0	0	0	0	0	0	0	0	0	0	0	0	0	0	0	0	0	0	0	0	0	0	0	0	0	0	0	0	0	0	0
ENSG00000236500.1	0	0	0	0	0	0	0	0	0	0	0	0	0	0	0	0	0	0	0	0	0	0	0	0	0	0	0	0	0	0	0	0	0	0	0	0	0	0	0	0	0	0	0	0	0	0	0	0	0
ENSG00000197312.7	39	19	24	26	96	3	31	27	28	20	41	42	51	28	25	10	3	50	25	2	9	24	20	17	7	10	13	3	24	10	19	44	32	27	16	25	15	26	34	33	3	12	6	51	21	16	25	42	62
ENSG00000215695.1	0	0	0	1	10	0	4	5	0	1	0	0	5	1	1	0	0	0	0	0	0	0	0	0	0	0	1	0	0	0	0	1	0	0	1	4	1	3	0	0	0	3	0	6	5	0	0	3	5
ENSG00000271742.1	0	0	0	0	0	0	0	0	0	0	0	0	0	0	0	0	0	0	0	0	0	0	0	0	0	0	0	0	0	0	0	0	0	0	0	0	0	0	0	0	0	0	0	0	0	0	0	0	0
ENSG00000116786.7	56	57	63	71	53	19	56	39	19	53	69	19	39	68	27	22	14	39	25	5	26	26	16	21	10	14	5	10	6	14	18	30	23	23	38	34	14	40	36	44	13	26	21	11	7	4	47	45	82
ENSG00000264048.1	0	0	0	0	0	0	0	0	0	0	0	0	0	0	0	0	0	0	0	0	0	0	0	0	0	0	0	0	0	0	0	0	0	0	0	0	0	0	0	0	0	0	0	0	0	0	0	0	0
ENSG00000237938.1	0	0	0	0	0	0	0	0	1	0	1	0	0	0	0	0	0	0	0	0	0	0	0	0	0	1	0	0	0	0	0	0	0	0	0	0	0	0	0	0	0	0	0	0	0	0	0	0	0
ENSG00000162461.7	0	6	9	3	3	3	2	0	10	5	0	3	1	1	0	0	1	4	2	0	3	0	0	0	0	0	1	0	0	1	0	0	7	2	1	7	1	0	0	2	0	0	4	0	0	0	6	1	2
ENSG00000224459.1	0	0	0	0	0	0	0	0	0	0	0	0	0	0	0	0	0	0	0	0	0	0	0	0	0	0	0	0	0	0	0	0	0	0	0	0	0	0	0	0	0	0	0	0	0	0	0	0	0
ENSG00000162460.6	0	0	0	0	0	0	0	0	0	0	0	0	0	0	0	0	0	0	1	0	0	0	0	0	0	0	0	0	0	0	0	0	0	0	0	0	0	0	0	0	0	0	0	0	0	0	0	0	0
ENSG00000162458.8	12	1	23	1	16	2	17	8	14	4	1	7	19	9	10	8	0	14	0	0	4	2	0	0	3	4	3	0	7	3	2	1	1	5	3	13	0	6	6	9	0	3	0	6	3	3	12	50	5
ENSG00000224321.1	1	0	0	0	0	0	0	0	0	0	0	1	0	0	0	0	0	1	0	0	0	0	0	0	0	0	0	0	0	0	0	0	0	0	0	0	0	2	0	0	0	0	0	0	0	0	1	0	1
ENSG00000233954.4	0	3	0	0	3	0	0	0	0	0	0	0	0	0	0	0	0	0	1	0	0	0	0	3	0	0	0	0	0	0	0	0	3	0	0	0	0	0	0	0	0	0	0	1	4	1	0	0	2
ENSG00000178715.7	0	0	0	0	0	0	0	0	0	0	0	0	0	0	0	0	0	0	0	0	0	0	0	0	0	0	0	0	0	0	0	0	0	0	0	0	0	0	0	0	0	0	0	0	0	0	1	0	2
ENSG00000179743.2	4	15	10	4	13	14	15	9	0	5	11	10	13	8	6	21	3	1	12	0	3	3	1	5	0	4	3	4	1	4	1	10	15	15	3	10	10	12	4	6	12	2	5	11	0	3	10	10	26
ENSG00000065526.6	165	272	147	250	453	116	233	127	91	135	118	109	246	159	153	76	36	159	167	13	71	67	36	104	60	43	29	19	26	39	88	140	57	85	117	47	46	121	88	84	4	102	44	75	35	49	72	101	373
ENSG00000238818.1	0	0	0	0	0	4	4	0	0	5	0	0	3	0	0	0	0	0	5	0	0	0	0	0	0	0	2	0	0	0	0	0	6	3	1	0	0	0	0	0	0	0	1	0	0	0	0	5	0
ENSG00000270620.1	0	0	0	0	0	0	0	0	0	0	0	0	0	0	0	0	0	0	0	0	0	0	0	0	0	0	0	0	0	0	0	0	0	0	0	0	0	0	0	0	0	0	0	0	0	0	0	0	0
ENSG00000116809.7	4	6	12	1	7	8	31	7	20	7	11	21	9	26	8	25	6	8	10	0	6	9	5	8	0	10	9	4	1	17	20	25	4	5	12	14	1	23	3	21	2	13	10	18	14	1	12	14	23
ENSG00000234607.2	0	0	0	0	0	0	0	0	0	0	0	0	0	0	0	0	0	0	0	0	0	0	0	0	0	0	0	0	0	0	0	0	0	0	0	0	0	0	0	0	0	0	0	0	0	0	0	0	0
ENSG00000231353.1	0	0	0	0	0	0	0	0	0	0	0	0	0	0	0	0	0	0	0	0	0	0	0	0	0	0	0	0	0	0	0	0	0	0	0	0	0	0	0	0	0	0	0	0	0	0	0	0	0
ENSG00000224966.4	0	0	0	0	0	0	0	0	0	0	0	1	0	0	0	0	0	0	0	0	0	0	0	0	0	0	0	0	0	0	0	0	0	0	0	0	0	0	0	0	0	0	0	0	0	0	0	0	0
ENSG00000183888.4	0	2	2	1	2	0	0	1	0	0	0	10	0	0	1	1	0	2	1	1	0	1	0	0	0	1	0	0	0	0	0	3	0	0	0	1	0	0	1	1	0	0	1	0	0	1	1	0	0
ENSG00000233078.1	0	0	0	0	0	0	0	0	0	0	0	0	0	0	0	0	0	0	0	0	0	0	0	0	0	1	0	0	0	0	0	0	0	0	0	0	0	0	0	0	0	0	0	0	0	0	0	0	0
ENSG00000173641.13	3	0	0	0	0	0	0	0	206	1	0	0	0	0	1	0	0	3	2	0	0	1	0	0	0	0	0	0	0	0	0	0	0	0	0	0	0	0	0	0	0	1	0	0	0	0	1	20	0
ENSG00000186510.7	0	0	0	0	0	0	0	0	0	0	0	0	0	0	0	0	0	0	0	0	0	0	0	0	0	0	0	0	0	0	0	0	0	0	0	0	0	0	0	0	0	0	0	0	0	0	0	0	0
ENSG00000232456.1	0	0	0	0	0	0	0	0	0	0	0	0	0	0	0	0	0	0	0	0	0	0	0	0	0	0	0	0	0	0	0	0	0	0	0	0	0	0	0	0	0	0	0	0	0	0	0	0	0
ENSG00000184908.13	0	0	0	0	0	0	0	0	0	0	0	0	0	0	0	0	0	0	0	0	0	0	0	0	0	0	0	0	0	1	0	0	0	0	0	0	0	0	0	2	0	0	0	0	0	0	0	0	0
ENSG00000185519.8	0	0	0	0	0	0	0	0	0	0	0	0	0	0	0	0	0	0	0	0	0	0	0	0	0	0	0	0	0	0	0	0	0	0	0	3	0	0	0	0	0	0	0	0	0	0	0	0	0
ENSG00000142627.9	4	8	6	12	38	1	12	1	165	4	12	3	42	8	3	5	10	41	12	3	7	12	1	5	2	40	8	7	18	57	3	20	13	23	8	16	6	12	3	99	5	3	6	19	9	2	16	10	1
ENSG00000227959.1	0	0	0	1	0	0	0	0	0	0	0	0	0	0	0	0	0	0	0	0	0	0	0	0	0	0	0	0	0	0	0	0	0	0	0	0	0	0	0	0	0	0	0	0	0	0	0	0	0
ENSG00000224621.1	0	0	0	0	0	0	0	0	0	0	0	0	0	0	0	0	0	0	0	0	0	0	0	0	0	0	0	0	0	0	0	0	0	0	0	0	0	0	0	0	0	0	0	0	0	0	0	0	0
ENSG00000234166.1	9	19	0	39	60	9	27	0	6	11	12	6	89	14	45	3	5	23	31	1	13	7	7	2	2	2	16	3	6	9	6	34	17	22	37	3	5	33	12	64	0	2	7	58	4	6	35	18	1
ENSG00000142632.12	10	19	0	39	61	9	27	0	6	11	12	6	91	14	47	3	5	23	32	1	13	10	7	2	2	2	16	4	6	9	6	35	17	25	40	3	6	33	12	64	0	2	8	58	5	6	35	20	1
ENSG00000237276.4	0	0	0	0	0	0	0	3	0	0	0	0	0	0	0	0	0	0	0	3	0	0	0	0	0	0	0	0	0	0	0	0	0	0	0	0	0	0	0	1	0	0	2	0	0	3	1	4	0
ENSG00000204377.3	0	0	0	0	0	0	0	0	0	0	0	0	1	0	0	0	0	0	0	0	0	0	0	0	0	0	0	0	0	0	0	0	0	0	0	0	0	0	0	0	0	0	0	0	0	0	0	0	0
ENSG00000132881.7	0	2	7	0	0	0	5	2	0	0	0	0	1	0	0	4	0	2	1	0	0	0	1	0	0	0	0	0	0	0	0	0	1	1	0	0	0	0	0	0	0	0	1	0	0	0	0	4	0
ENSG00000233929.1	0	0	0	0	0	0	0	0	0	0	0	0	0	0	0	0	0	0	0	0	0	0	0	0	0	0	0	0	0	0	0	0	0	0	0	0	0	0	0	0	0	0	0	0	0	0	0	0	0
ENSG00000037637.6	36	7	28	33	46	25	69	28	17	22	68	28	48	36	35	21	9	57	20	3	3	14	16	21	6	6	17	8	11	17	14	24	36	11	22	13	32	29	23	42	12	9	6	30	21	9	24	28	51
ENSG00000055070.12	144	21	69	85	132	59	95	109	135	67	131	60	62	41	56	45	11	152	54	12	39	52	26	37	25	27	20	12	7	22	74	120	123	54	35	20	19	98	29	79	9	59	69	46	28	40	73	110	167
ENSG00000226457.1	0	0	0	0	1	0	2	0	0	2	0	0	0	0	2	0	0	2	0	0	0	0	0	0	0	0	0	0	0	0	0	1	0	1	4	0	0	0	0	0	0	0	0	1	0	0	0	0	0
ENSG00000187144.7	4	11	0	10	0	0	23	0	4	0	5	0	0	0	0	0	7	10	2	0	6	1	1	0	0	0	0	0	0	0	5	3	11	2	0	2	0	9	0	2	0	0	0	0	7	1	0	0	11
ENSG00000157191.15	37	22	12	27	42	17	40	52	11	23	35	15	39	17	23	3	6	80	24	12	16	23	27	15	6	10	8	6	20	18	27	53	42	13	23	31	24	43	12	41	0	8	25	10	33	10	37	54	128
ENSG00000226029.1	8	3	12	9	17	7	19	24	10	11	4	17	2	7	5	0	12	3	6	0	0	4	3	1	4	0	2	1	2	0	2	5	11	10	7	2	1	15	7	9	0	5	1	2	1	1	2	7	14
ENSG00000080947.10	15	1	8	9	16	1	7	24	0	6	0	14	1	3	3	5	3	4	5	0	1	1	1	1	0	0	7	0	6	0	5	3	9	5	0	4	0	13	6	4	4	2	1	9	0	2	0	7	9
ENSG00000206652.1	0	0	0	0	0	0	0	0	0	0	0	0	0	0	0	0	0	0	0	0	0	0	0	0	0	0	0	0	0	0	0	0	0	0	0	0	0	0	0	0	0	0	0	0	0	0	0	0	0
ENSG00000261135.1	0	0	0	0	0	0	0	0	0	0	0	0	0	0	0	0	0	0	0	0	0	0	0	0	0	0	0	0	0	0	0	0	0	0	0	0	0	0	0	0	0	0	0	0	0	0	0	0	4
ENSG00000224174.2	0	0	0	4	0	0	0	0	0	0	0	0	0	0	0	0	0	0	4	0	1	0	0	0	0	0	0	0	0	0	0	0	0	0	0	0	0	0	0	0	0	0	0	1	0	0	0	0	0
ENSG00000233421.3	0	0	0	0	0	0	0	0	0	0	0	0	0	0	0	0	0	0	0	0	0	0	0	0	0	0	0	0	0	0	0	0	0	0	0	0	0	0	0	0	0	0	0	0	0	0	0	0	0
ENSG00000268674.1	0	0	0	0	0	0	0	0	0	0	0	0	0	0	0	0	0	0	0	0	0	0	0	0	0	0	0	0	0	0	0	0	0	0	0	0	0	0	0	0	0	0	0	0	0	0	0	0	0
ENSG00000225710.1	0	0	0	0	0	0	0	0	0	0	0	0	0	0	0	0	0	0	0	0	0	0	0	0	0	0	0	0	0	0	0	0	0	0	0	0	0	0	0	0	0	0	0	0	0	0	0	0	0
ENSG00000266584.1	0	0	0	0	0	0	0	0	0	0	0	0	0	0	0	0	0	0	0	0	0	0	0	0	0	0	0	0	0	0	0	0	0	0	0	0	0	0	0	0	0	0	0	0	0	0	0	0	0
ENSG00000219481.6	53	76	40	239	80	38	56	32	11	25	69	8	150	56	60	40	13	64	42	2	45	29	13	14	5	21	37	24	28	42	8	45	29	19	37	44	26	14	68	39	12	15	16	53	5	6	23	60	21
ENSG00000271732.1	1	0	0	0	0	0	0	10	0	5	0	0	3	0	0	0	0	0	0	0	0	0	2	0	0	0	0	0	0	0	0	0	0	0	0	0	1	0	0	0	0	3	0	0	0	0	0	3	0
ENSG00000215908.5	14	45	2	13	16	9	23	8	9	27	10	19	20	22	18	5	19	20	36	4	6	7	3	10	3	13	10	1	21	3	22	10	8	20	10	9	16	16	10	16	9	10	12	8	17	5	8	17	86
ENSG00000186301.7	0	0	0	0	0	0	1	0	0	0	0	0	0	2	1	0	2	0	0	0	0	0	0	0	0	0	0	0	5	0	0	4	0	0	0	0	0	0	1	0	4	0	0	1	1	1	0	0	6
ENSG00000207513.1	0	0	0	0	0	0	0	0	0	0	0	0	0	0	0	0	0	0	0	0	0	0	0	0	0	0	0	0	0	0	0	0	0	0	0	0	0	0	0	0	0	0	0	0	0	0	0	0	0
ENSG00000237847.2	0	0	0	0	0	0	0	0	0	0	0	0	0	0	0	0	0	0	0	0	0	0	0	0	0	0	0	0	0	0	0	0	0	0	0	0	0	0	0	0	0	0	0	0	0	0	0	0	0
ENSG00000264742.1	0	0	0	0	0	0	0	0	0	0	0	0	0	0	0	0	0	0	0	0	0	0	0	0	0	0	0	0	0	0	0	0	0	0	0	0	0	0	0	0	0	0	0	0	0	0	0	0	0
ENSG00000236698.1	0	0	0	0	0	0	0	0	0	0	0	0	1	0	0	0	0	1	0	0	0	0	0	0	0	0	0	0	0	0	0	0	0	0	0	1	0	0	0	0	0	0	0	0	0	0	0	0	1
ENSG00000268869.1	0	0	0	0	0	0	0	0	0	0	0	0	0	0	0	0	0	0	0	0	0	0	0	0	0	0	0	0	0	0	0	0	0	0	0	0	0	0	0	0	0	0	0	0	0	0	0	0	0
ENSG00000268991.1	0	0	0	0	0	0	0	0	0	0	0	0	0	0	0	0	0	0	0	0	0	0	0	0	0	0	0	0	0	0	0	0	0	0	0	0	0	0	0	0	0	0	0	0	0	0	0	0	0
ENSG00000058453.12	18	41	2	20	25	7	24	7	23	32	1	6	20	14	15	0	5	12	70	1	5	21	7	17	4	24	14	4	16	9	8	11	36	34	17	16	0	15	15	30	5	2	7	37	11	7	24	35	21
ENSG00000207389.1	0	0	0	0	0	0	0	0	0	0	0	0	0	0	0	0	0	0	0	0	0	0	0	0	0	0	0	0	0	0	0	0	0	0	0	0	0	0	0	0	0	0	0	0	0	0	0	0	0
ENSG00000227684.1	0	0	0	0	0	0	0	0	0	0	0	0	0	0	0	0	0	0	0	0	0	0	0	0	0	0	0	0	0	0	0	0	0	0	0	0	0	0	0	0	0	0	0	0	0	0	0	0	0
ENSG00000186715.6	1	0	3	0	7	2	5	0	0	6	3	0	3	0	0	0	0	3	0	0	3	6	1	2	0	0	4	0	2	1	0	12	5	0	0	0	0	1	3	0	0	0	5	0	0	0	1	0	1
ENSG00000223643.2	0	0	0	0	0	0	0	0	0	0	0	0	0	0	0	0	0	0	0	0	0	0	0	0	0	0	0	0	0	0	0	0	0	0	0	0	0	0	0	0	0	0	0	0	0	0	0	0	0
ENSG00000230239.1	0	0	0	0	0	0	0	0	0	0	0	0	0	0	0	0	0	0	0	0	0	0	0	0	0	0	0	0	0	0	0	0	0	0	0	0	0	0	0	0	0	0	0	0	0	0	0	0	0
ENSG00000263811.1	0	0	0	0	0	0	0	0	0	0	0	0	0	0	0	0	0	0	0	0	0	0	0	0	0	0	0	0	0	0	0	0	0	0	0	0	0	0	0	0	0	0	0	0	0	0	0	0	0
ENSG00000228549.2	0	0	0	0	0	0	0	0	0	0	0	0	0	0	0	0	0	2	0	0	0	0	0	0	0	0	0	0	0	0	0	0	0	1	0	0	0	0	1	0	0	0	0	0	0	0	0	0	0
ENSG00000238142.1	0	0	0	0	0	4	0	0	17	0	0	0	0	0	3	0	0	0	0	0	0	0	0	0	1	2	0	1	3	0	3	1	8	0	0	0	0	2	5	7	0	0	2	4	5	0	2	8	2
ENSG00000235241.1	0	0	0	0	0	0	0	0	0	0	0	0	0	0	0	0	0	0	0	0	0	0	0	0	0	0	0	0	0	0	0	0	0	0	0	0	0	0	0	0	0	0	0	0	0	0	0	0	0
ENSG00000207005.1	0	0	0	0	0	0	0	0	0	0	0	0	0	0	0	0	0	0	0	0	0	0	0	0	0	0	0	0	0	0	0	0	0	0	0	0	0	0	0	0	0	0	0	0	0	0	0	0	0
ENSG00000272426.1	0	0	6	0	0	0	1	2	0	0	0	0	6	0	0	0	0	0	3	0	0	2	0	0	0	0	1	0	0	0	0	0	0	0	0	0	0	0	2	5	0	0	1	1	0	0	0	0	0
ENSG00000117122.9	0	0	0	3	0	0	0	0	0	0	1	0	0	0	0	0	0	1	2	0	0	0	3	0	0	2	0	0	0	6	0	0	0	0	0	0	0	0	0	0	0	0	0	0	0	0	0	0	0
ENSG00000226526.1	0	0	0	0	0	0	0	0	0	0	0	0	0	0	0	0	0	0	0	0	1	0	0	0	0	0	0	0	0	0	0	0	0	0	0	0	0	0	0	0	0	0	0	0	0	0	0	0	0
ENSG00000159363.13	29	10	13	3	52	9	53	59	27	22	51	27	19	13	1	5	7	42	21	0	10	8	12	5	17	14	20	9	7	12	26	56	16	1	13	5	19	15	19	35	4	11	16	17	5	21	20	31	17
ENSG00000117118.5	16	2	11	5	21	19	24	65	11	7	44	8	17	40	13	0	2	65	12	1	4	19	17	13	1	8	11	0	2	5	13	49	40	20	11	8	14	13	16	21	0	19	23	27	5	9	22	52	84
ENSG00000117115.8	39	3	6	1	15	3	18	26	270	12	13	1	7	16	5	0	4	42	8	2	0	8	7	2	1	1	3	3	6	19	21	11	7	6	3	9	1	5	5	5	5	2	4	10	2	9	17	14	8
ENSG00000252180.1	0	0	0	0	0	0	0	0	0	0	0	0	0	0	0	0	0	0	0	0	0	0	0	0	0	0	0	0	0	0	0	0	0	0	0	0	0	0	0	0	0	0	0	0	0	0	0	0	0
ENSG00000204362.5	1	0	4	1	3	0	4	4	0	0	0	0	0	0	0	0	0	4	1	0	0	1	0	0	0	0	0	0	4	5	0	1	0	0	3	0	0	0	0	2	0	0	3	0	0	0	0	0	1
ENSG00000142623.8	0	0	0	0	0	3	0	0	109	0	0	0	0	0	0	0	1	0	1	1	0	1	0	0	0	6	0	1	0	28	0	0	0	0	0	4	0	1	0	2	0	0	0	0	0	2	3	0	0
ENSG00000142619.4	6	2	0	0	5	1	0	0	0	0	0	0	3	0	0	0	0	1	2	0	1	0	0	29	0	0	8	0	0	0	0	1	6	39	0	2	0	0	0	29	0	0	0	11	2	0	0	0	0
ENSG00000266634.1	0	0	0	0	0	0	0	0	0	0	0	0	0	0	0	0	0	0	0	0	0	0	0	0	0	0	0	0	0	0	0	0	0	0	0	0	0	0	0	0	0	0	0	0	0	0	0	0	0
ENSG00000159339.9	0	0	0	0	0	0	0	0	0	0	0	0	0	0	0	0	0	0	1	0	0	0	0	18	0	0	1	0	0	0	5	0	0	1	0	0	0	3	0	0	0	0	0	0	0	0	0	0	4
ENSG00000269468.1	1	0	1	0	0	0	1	0	0	1	0	0	0	0	1	0	0	0	0	0	0	0	0	0	0	1	0	0	0	0	0	0	0	0	0	0	0	0	0	0	0	0	0	0	0	0	1	0	0
ENSG00000256049.2	0	0	0	0	0	0	0	0	0	0	0	0	0	0	0	0	0	0	0	0	0	0	0	0	0	0	0	0	0	0	0	0	0	0	0	0	0	0	0	0	0	0	0	0	0	0	0	0	0
ENSG00000227751.1	200	21	11	111	126	52	110	52	53	55	92	44	158	13	50	6	23	249	37	3	67	61	46	86	8	33	33	10	21	40	28	218	109	28	27	24	19	72	39	90	18	30	50	85	29	35	77	128	265
ENSG00000179051.9	215	44	33	139	129	52	155	55	58	63	134	52	189	19	72	9	29	264	53	5	74	66	53	91	12	38	35	11	25	48	38	255	122	40	39	31	31	102	41	105	27	54	57	93	36	50	82	151	291
ENSG00000266727.1	0	0	0	0	0	0	0	0	0	0	0	0	0	0	0	0	0	0	0	0	0	0	0	0	0	0	0	0	0	0	0	0	0	0	0	0	0	0	0	0	0	0	0	0	0	0	0	0	0
ENSG00000239020.1	0	0	0	0	0	1	0	0	0	0	0	0	0	0	0	0	0	0	0	0	0	0	0	0	0	0	0	0	0	0	0	0	0	0	0	0	0	0	0	0	0	0	0	0	0	0	0	0	0
ENSG00000074964.12	14	9	10	40	46	20	53	82	29	12	28	20	12	19	16	17	7	22	26	0	4	2	3	17	9	12	16	6	10	0	19	13	29	18	11	26	6	41	25	10	5	22	13	17	6	12	27	51	9
ENSG00000236648.1	0	0	0	0	0	0	0	0	0	0	0	0	0	0	0	0	0	0	0	0	0	0	0	0	0	0	0	0	0	0	0	0	0	0	0	0	0	0	0	0	0	0	0	0	0	0	0	0	0
ENSG00000117148.6	0	0	0	0	0	0	0	0	0	0	0	0	0	0	0	0	1	0	0	0	1	0	0	0	0	0	0	0	0	0	0	0	0	0	0	0	0	0	0	0	0	1	1	0	6	0	0	0	0
ENSG00000261781.1	0	0	0	0	0	0	0	0	0	0	0	0	0	0	0	0	0	0	0	0	0	0	0	0	1	0	0	0	0	0	0	0	0	0	0	0	1	0	0	0	0	0	0	0	0	0	0	0	0
ENSG00000117154.7	0	0	0	0	0	0	0	0	0	0	1	0	0	0	0	0	0	3	0	0	0	0	0	0	0	0	0	0	0	0	0	0	0	0	0	0	0	0	0	0	0	0	0	1	0	0	0	10	0
ENSG00000230035.2	0	0	0	0	0	0	0	0	0	0	0	0	0	0	0	0	0	0	0	0	0	0	0	0	0	0	0	0	0	0	0	0	0	0	0	0	0	0	0	0	0	0	0	0	0	0	0	0	0
ENSG00000225387.1	0	0	0	0	0	0	1	0	0	1	0	0	0	0	0	0	0	0	0	0	0	0	0	0	0	0	0	0	0	0	0	0	0	0	0	0	0	0	0	0	0	0	0	0	0	0	0	0	0
ENSG00000179023.7	0	0	8	0	0	0	4	3	0	3	1	0	1	2	0	0	0	2	0	0	0	0	1	3	0	4	1	0	7	5	0	0	0	0	0	0	0	1	0	0	0	0	0	1	3	0	0	0	0
ENSG00000235282.2	0	0	0	0	0	0	0	0	0	0	0	0	0	0	0	0	0	0	0	0	0	0	0	0	0	0	0	0	0	0	0	0	0	0	0	0	0	0	0	0	0	0	0	0	0	0	0	0	0
ENSG00000225478.2	0	0	0	0	0	0	0	0	0	0	0	0	0	0	0	0	0	0	0	0	0	0	0	0	0	0	0	0	0	0	0	0	0	0	0	0	0	0	0	0	0	0	0	0	0	0	0	0	0
ENSG00000009709.7	0	1	0	0	0	0	0	0	0	0	0	0	1	0	0	0	0	0	0	0	0	1	0	0	0	0	0	0	0	0	0	0	0	0	0	0	0	2	0	0	0	0	0	2	0	0	2	0	0
ENSG00000179002.5	0	0	0	0	0	0	0	0	0	1	0	0	0	0	0	0	0	4	0	0	0	0	0	0	0	0	0	0	0	0	0	0	0	0	0	0	0	0	0	0	0	0	1	0	0	0	0	0	0
ENSG00000255275.3	0	0	0	0	0	0	1	0	0	0	3	0	0	3	0	0	0	4	0	0	0	0	0	0	0	0	0	0	0	0	0	0	0	2	0	0	0	1	0	0	0	0	1	0	0	0	0	0	0
ENSG00000159423.12	0	0	0	19	30	19	24	8	0	0	18	0	16	11	2	2	0	4	15	0	5	11	5	6	0	2	5	0	8	7	5	24	8	2	8	0	8	22	2	12	4	4	4	5	1	0	1	20	12
ENSG00000265606.1	0	0	0	0	0	0	0	0	0	0	0	0	0	0	0	0	0	0	0	0	0	0	0	0	0	0	0	0	0	0	0	0	0	0	0	0	0	0	0	0	0	0	0	0	0	0	0	0	0
ENSG00000221662.1	0	0	0	0	0	0	0	0	0	0	0	0	0	0	0	0	0	0	0	0	0	0	0	0	0	0	0	0	0	0	0	0	0	0	0	0	0	0	0	0	0	0	0	0	0	0	0	0	0
ENSG00000169991.6	14	19	21	3	44	1	8	2	61	30	7	3	6	10	10	1	0	23	4	2	3	13	4	8	2	5	0	3	16	13	8	1	2	6	6	1	2	16	7	20	0	2	9	8	1	1	19	21	11
ENSG00000272084.1	93	35	24	43	77	48	72	72	60	41	64	46	73	26	44	20	12	70	36	1	8	18	33	36	29	15	14	4	28	39	37	55	38	27	28	28	13	56	35	36	34	33	47	47	4	9	29	74	123
ENSG00000127481.10	137	169	68	161	172	86	138	97	69	97	122	93	159	66	94	40	26	107	81	7	17	55	46	61	44	37	23	10	35	64	67	104	90	55	63	58	27	116	75	68	35	58	71	68	27	20	82	132	266
ENSG00000266098.1	0	4	0	2	6	1	2	0	0	0	0	0	3	2	0	0	0	0	0	0	0	0	0	0	0	0	2	0	0	0	0	1	1	0	1	0	0	0	2	0	0	0	0	0	0	0	3	0	2
ENSG00000230424.1	0	0	0	0	0	0	0	1	0	0	0	0	0	0	0	0	0	1	0	0	0	0	0	1	0	0	0	0	0	3	1	0	2	0	0	1	0	0	1	0	0	0	0	4	6	0	0	0	6
ENSG00000127463.9	48	16	37	38	51	38	32	40	35	84	42	18	56	25	37	18	17	72	27	11	14	16	19	16	4	18	14	8	8	21	16	60	39	31	39	14	10	50	24	37	6	33	19	30	20	24	28	44	75
ENSG00000053372.4	70	45	1	78	115	27	48	28	6	4	34	18	36	20	32	10	4	80	24	1	9	9	11	19	4	11	3	1	0	16	9	85	13	7	6	20	8	41	12	17	0	24	18	18	22	14	16	16	77
ENSG00000211454.9	0	1	0	0	5	0	0	1	0	0	5	0	3	2	2	6	0	3	3	0	0	0	1	0	0	1	1	0	0	0	1	3	0	3	0	3	0	1	1	0	0	0	0	0	1	0	3	1	8
ENSG00000162482.4	3	0	0	8	0	0	0	0	0	0	0	0	8	0	1	2	0	3	0	0	1	0	0	3	0	0	0	0	0	2	0	0	1	0	0	0	0	3	0	1	0	0	5	3	3	2	1	0	0
ENSG00000270728.1	0	0	0	0	0	0	0	0	0	0	0	0	0	0	0	0	0	0	0	0	0	0	0	0	0	0	0	0	0	0	0	0	0	0	0	0	0	0	0	0	0	0	0	0	0	0	0	0	1
ENSG00000053371.8	26	2	12	14	20	50	82	55	16	9	24	8	12	13	21	20	14	30	21	1	10	13	16	7	9	8	13	9	11	31	12	28	30	6	24	8	24	20	16	13	0	13	16	29	23	30	15	23	57
ENSG00000200403.1	0	0	0	1	0	0	0	0	0	0	0	0	3	0	0	0	0	0	0	0	0	1	0	1	0	0	0	0	0	0	0	1	0	0	0	0	0	0	0	1	0	0	0	0	0	0	0	0	2
ENSG00000040487.8	15	9	5	8	5	7	8	5	2	9	3	0	6	5	5	0	2	10	5	0	7	7	2	0	0	3	0	0	1	10	4	6	0	4	1	9	2	3	0	3	0	6	0	1	3	3	13	12	12
ENSG00000265192.1	0	3	0	0	0	1	0	0	0	1	0	0	1	0	3	0	0	0	2	0	0	0	0	1	0	0	0	0	0	0	0	0	0	0	1	0	0	0	0	0	0	0	0	0	0	0	1	0	0
ENSG00000077549.13	93	162	82	138	191	281	217	225	16	125	187	168	109	133	51	87	76	193	84	15	26	68	59	49	35	44	28	29	42	49	99	121	110	56	75	60	83	125	70	61	22	99	67	78	95	87	105	267	284
ENSG00000240490.2	1	1	0	0	0	1	0	0	0	0	1	0	0	1	0	0	0	0	0	0	0	0	0	0	2	0	0	0	1	0	0	0	0	0	0	0	0	0	0	0	0	1	0	0	1	0	0	0	1
ENSG00000201609.1	0	1	0	0	0	0	0	0	0	0	0	0	0	0	0	0	0	0	0	0	0	0	0	0	0	0	0	0	0	0	0	0	0	0	0	0	0	0	0	0	0	0	0	0	0	0	0	0	0
ENSG00000239027.1	0	0	0	0	0	0	0	0	0	0	0	0	0	0	0	0	0	0	0	0	0	0	0	0	0	0	0	0	0	0	0	0	0	0	0	0	0	0	0	0	0	0	0	0	0	0	0	0	0
ENSG00000235185.1	0	0	0	0	0	1	0	0	0	0	0	0	0	0	0	0	0	0	0	0	0	0	0	0	0	0	0	0	0	0	0	0	0	0	0	0	0	0	0	0	0	0	0	0	0	0	0	0	0
ENSG00000270136.1	0	10	0	9	4	7	7	9	0	1	1	0	4	2	0	0	0	2	0	0	4	0	4	0	0	1	3	1	0	1	0	2	0	0	1	0	0	0	0	1	0	0	0	2	0	2	7	22	27
ENSG00000173436.9	69	19	15	36	66	23	68	37	27	29	106	42	77	44	38	38	4	131	31	5	25	48	20	52	10	29	15	6	26	39	20	115	47	33	21	5	7	50	59	37	10	32	27	52	28	29	82	159	166
ENSG00000226396.1	1	0	0	0	3	0	0	1	0	0	0	0	0	0	1	0	0	3	0	0	1	3	0	0	0	0	0	2	0	4	0	0	0	0	0	3	0	1	2	0	0	0	0	0	2	4	4	1	7
ENSG00000158747.9	219	16	100	31	97	40	129	190	73	32	10	10	174	101	23	37	21	181	23	9	23	16	29	8	13	34	32	13	14	107	56	13	66	17	31	33	13	29	17	31	0	69	4	61	56	43	189	779	7
ENSG00000158748.3	0	0	0	0	0	0	0	0	1	0	0	0	0	0	0	0	0	0	0	0	0	0	0	0	0	0	1	0	0	0	0	0	0	0	0	0	0	0	0	0	0	0	0	0	0	0	0	0	0
ENSG00000162542.9	15	50	40	47	120	52	75	18	20	3	45	21	33	22	46	6	13	24	31	16	17	20	15	21	2	18	13	2	12	19	16	17	46	22	21	18	12	24	29	20	16	13	5	43	27	44	29	28	36
ENSG00000178828.5	0	0	0	0	0	0	0	0	0	0	0	0	0	0	0	0	0	1	0	0	0	0	0	0	0	0	0	0	0	0	0	0	0	1	0	0	0	0	0	0	0	0	0	0	0	0	0	0	2
ENSG00000235434.1	0	0	0	0	0	0	0	0	0	0	0	0	0	0	0	0	0	0	0	0	0	0	0	0	0	0	0	0	0	0	0	0	0	0	0	0	0	0	0	0	0	0	0	0	0	0	0	0	0
ENSG00000169914.5	19	2	1	25	30	2	12	8	21	10	7	10	11	19	11	7	3	29	19	1	6	5	3	4	0	3	14	0	0	8	7	34	10	10	10	12	0	18	12	15	4	3	8	21	0	12	10	7	19
ENSG00000188784.4	0	0	0	0	0	0	0	0	0	0	0	0	0	0	0	0	0	0	0	0	0	0	0	0	0	0	0	0	0	0	0	0	0	0	0	0	0	0	0	0	0	0	0	0	0	0	0	0	0
ENSG00000242688.2	0	0	0	0	0	0	0	0	0	0	0	3	0	1	0	0	0	0	0	0	0	0	0	0	0	0	0	0	0	0	0	0	0	0	0	0	0	0	0	0	0	0	0	0	0	0	0	0	0
ENSG00000188257.6	0	0	0	0	7	0	4	12	0	0	0	0	0	0	0	0	0	0	2	0	0	2	4	0	0	0	3	2	0	0	0	0	1	0	0	0	0	1	0	0	2	2	1	8	0	0	3	0	0
ENSG00000127472.6	0	0	1	1	0	0	0	0	0	0	0	1	0	1	0	0	0	0	0	0	0	0	0	0	0	0	0	3	0	0	0	0	0	0	0	1	0	0	0	0	0	0	0	1	0	0	0	0	0
ENSG00000117215.10	0	1	0	0	0	0	4	61	0	21	0	29	2	23	0	2	0	17	4	0	0	1	0	2	2	2	1	10	0	3	9	0	4	0	5	1	0	5	14	1	0	13	9	4	6	1	1	0	130
ENSG00000158786.4	0	0	1	0	0	0	0	0	0	0	0	0	0	0	0	0	0	0	0	0	0	0	0	1	0	0	0	0	0	0	0	0	1	6	0	0	0	1	0	0	0	0	0	0	0	0	0	0	0
ENSG00000227066.1	0	0	0	0	0	0	0	0	0	0	0	0	0	0	0	0	0	0	0	0	0	0	0	0	0	0	0	0	0	0	0	0	0	0	0	0	0	0	2	0	0	0	0	0	0	0	0	0	0
ENSG00000187980.6	0	0	0	0	0	0	0	5	5	0	0	0	0	1	0	0	0	0	0	0	0	0	0	0	0	0	0	0	0	0	0	0	0	0	0	0	0	0	0	1	0	0	0	0	0	0	1	0	0
ENSG00000225986.1	0	0	0	0	0	0	0	0	1	0	0	0	0	0	0	0	0	0	0	0	0	0	0	0	0	1	0	0	0	0	0	0	1	0	0	0	0	0	1	0	0	0	0	0	0	0	0	0	0
ENSG00000162543.5	0	0	4	0	0	0	3	0	0	0	0	0	0	0	2	0	0	3	4	0	0	0	0	0	1	34	0	2	50	47	0	0	0	0	0	0	0	4	0	0	0	0	0	2	0	0	2	0	1
ENSG00000228105.1	0	0	0	0	0	0	0	0	0	0	0	0	0	0	0	0	0	0	0	0	0	0	0	0	0	0	0	0	0	0	0	0	0	0	0	0	0	0	0	0	0	0	0	0	0	0	0	0	0
ENSG00000158816.11	1	10	1	0	0	1	0	0	0	0	0	1	0	0	0	0	0	0	0	0	0	0	0	0	0	0	0	0	0	0	0	0	0	0	0	1	0	0	0	0	0	0	0	0	0	0	0	1	0
ENSG00000226664.1	0	0	0	0	0	0	0	0	0	0	0	0	0	0	0	0	0	0	0	0	0	0	0	0	0	0	0	0	0	0	0	0	0	0	0	0	0	0	0	0	0	0	0	0	0	0	0	0	3
ENSG00000236963.1	0	12	4	0	7	0	2	0	1	0	0	0	2	0	4	0	0	0	2	0	0	0	0	0	0	0	0	4	0	0	3	0	1	0	0	0	0	0	0	0	3	0	0	0	0	0	1	0	4
ENSG00000226487.1	0	0	0	0	0	0	0	0	0	0	0	0	0	0	0	0	0	0	3	0	0	0	0	0	0	0	0	0	0	2	0	0	0	0	0	0	0	0	0	0	0	0	0	0	2	0	0	0	0
ENSG00000162545.5	39	29	42	12	15	8	8	39	33	11	1	15	19	85	10	11	10	19	6	3	0	2	3	2	3	7	5	0	1	11	3	0	1	6	10	27	15	11	6	8	0	6	8	16	19	11	20	40	17
ENSG00000090432.5	40	6	13	20	29	23	24	17	28	23	15	34	19	7	18	4	10	38	17	2	12	9	10	12	13	5	15	0	10	9	15	34	21	13	5	5	3	13	14	19	0	25	14	17	1	11	39	38	48
ENSG00000215520.3	0	0	0	0	0	0	0	0	0	0	0	0	0	0	0	0	0	0	0	0	0	0	0	0	0	0	0	0	0	0	0	0	0	0	0	0	0	0	0	0	0	0	0	0	0	0	0	0	0
ENSG00000183114.6	0	0	0	0	0	0	0	0	0	0	0	0	0	0	0	0	0	1	0	0	0	0	0	0	0	0	0	0	0	0	1	0	0	0	2	0	0	0	0	0	0	0	1	0	0	0	0	1	0
ENSG00000158825.5	8	13	0	6	1	0	2	23	0	0	0	0	0	0	2	0	3	3	0	0	0	0	0	0	0	0	1	0	0	0	5	0	2	0	0	0	0	0	0	0	6	1	3	0	0	5	0	2	0
ENSG00000158828.5	26	6	21	19	25	10	14	43	93	19	0	9	21	34	19	23	7	21	7	1	7	14	3	1	7	12	16	3	16	33	14	5	51	14	9	14	5	7	13	21	11	11	7	12	14	8	22	40	25
ENSG00000117242.7	46	19	52	38	58	26	61	87	116	37	45	30	51	70	36	44	12	83	35	5	17	28	29	10	18	17	24	5	27	49	54	114	95	27	42	16	14	32	43	51	13	40	27	37	22	14	70	136	93
ENSG00000257033.1	0	0	3	0	4	1	2	3	0	0	0	0	1	0	5	11	1	3	1	0	0	0	1	1	1	0	4	0	0	1	2	2	6	4	3	2	5	0	2	2	0	0	1	1	0	0	2	5	0
ENSG00000244038.5	85	31	63	80	142	105	142	155	63	86	84	64	107	97	81	65	27	264	76	14	48	60	102	35	31	36	74	19	38	95	137	322	155	23	80	42	68	68	72	114	12	53	79	170	74	95	132	234	150
ENSG00000117245.8	0	0	0	0	0	0	2	0	0	1	0	1	0	1	0	0	0	0	0	0	0	0	0	0	0	0	0	0	3	0	1	0	0	0	1	0	0	0	0	0	1	0	0	0	1	0	0	2	0
ENSG00000235432.1	0	0	0	0	0	0	0	0	0	0	0	0	0	0	0	0	0	0	0	0	0	0	0	0	0	0	0	0	0	0	0	0	0	0	0	0	0	0	0	0	0	0	0	0	0	0	0	0	0
ENSG00000189410.7	0	1	0	5	0	0	0	0	0	0	0	0	0	0	0	0	0	0	0	0	0	0	0	0	0	0	0	0	0	0	0	0	0	0	2	0	1	0	0	0	0	0	0	0	0	0	0	0	2
ENSG00000233069.1	0	0	0	0	0	0	0	0	0	0	0	0	0	0	0	0	0	0	0	0	0	0	0	0	0	0	0	0	0	0	0	0	0	0	0	0	0	0	0	0	0	0	0	0	0	0	0	0	0
ENSG00000127483.13	218	264	192	417	620	384	351	292	137	180	298	191	416	250	230	73	69	292	165	23	117	158	116	112	44	32	56	34	46	128	221	255	169	167	199	148	129	331	247	203	32	132	61	192	87	164	198	272	449
ENSG00000203394.2	32	52	26	45	79	96	104	62	24	37	81	38	102	58	53	15	28	38	25	2	19	24	16	19	9	17	11	11	5	40	41	64	31	50	59	25	37	65	67	56	17	35	11	37	15	22	35	54	112
ENSG00000075151.15	91	80	98	213	219	63	115	99	54	101	49	95	118	92	56	41	27	144	85	8	51	42	26	41	26	38	19	7	26	86	67	170	67	36	73	47	33	70	75	68	24	74	49	64	68	42	87	139	169
ENSG00000251914.1	0	0	0	0	0	0	0	0	0	0	0	0	0	0	0	0	0	0	0	0	0	0	0	0	0	0	0	0	0	0	0	0	0	0	0	0	0	0	0	0	0	0	0	0	0	0	0	0	0
ENSG00000221808.1	0	0	0	0	0	0	0	0	0	0	0	0	0	0	0	0	0	0	0	0	0	0	0	0	0	0	0	0	0	0	0	0	0	0	0	0	0	0	0	0	0	0	0	0	0	0	0	0	0
ENSG00000233072.1	1	0	0	0	1	1	6	4	0	0	4	0	9	0	2	0	0	3	1	0	0	1	0	0	0	3	0	0	0	0	2	0	0	1	4	0	0	1	0	0	0	7	0	0	3	0	2	3	0
ENSG00000236073.2	0	0	0	0	0	0	0	0	0	0	0	0	0	0	0	0	0	0	0	0	0	0	0	0	0	0	0	0	0	0	0	0	0	0	0	0	0	0	0	0	0	0	0	0	0	0	0	0	0
ENSG00000235112.1	0	0	0	0	0	0	0	0	0	0	0	0	0	0	0	0	0	0	0	0	0	0	0	0	0	0	0	0	0	0	0	0	0	0	0	0	0	0	0	0	0	0	0	0	0	0	0	0	0
ENSG00000266867.1	0	0	0	0	0	0	0	0	0	0	0	0	0	0	0	0	0	0	0	0	0	0	0	0	0	0	0	0	0	0	0	0	0	0	0	0	0	0	0	0	0	0	0	0	0	0	0	0	0
ENSG00000117298.10	174	93	15	25	218	136	35	66	20	19	13	15	50	23	33	30	6	227	61	4	18	65	47	69	13	25	20	1	31	69	29	106	117	24	34	15	28	69	14	66	14	28	31	54	7	13	55	78	66
ENSG00000236936.1	0	0	0	0	0	0	0	0	0	1	0	0	0	0	0	0	0	0	0	0	0	0	0	0	0	0	0	0	0	0	0	0	0	0	0	0	0	0	0	0	0	0	0	0	0	0	0	0	0
ENSG00000231105.1	0	0	0	0	24	0	2	0	0	0	0	0	0	0	0	1	0	0	0	0	0	0	0	2	0	0	1	0	0	0	0	0	0	0	0	0	2	3	0	0	0	0	1	0	0	0	0	9	1
ENSG00000236216.4	0	0	0	0	0	0	0	0	0	0	0	0	0	0	0	0	0	0	0	0	0	0	0	0	0	0	0	0	0	0	0	0	0	0	0	0	0	0	0	0	0	0	0	0	0	0	0	0	0
ENSG00000228823.1	0	0	0	0	0	0	0	0	0	0	0	0	0	0	0	0	0	0	0	0	0	0	0	0	0	0	0	0	0	0	0	0	0	0	0	0	0	0	0	0	0	0	0	0	0	0	0	0	0
ENSG00000236009.1	0	0	0	0	0	0	0	0	0	0	0	0	0	0	0	0	0	0	0	0	0	0	0	0	0	0	0	0	0	0	0	0	0	0	0	1	0	0	0	0	0	0	0	0	0	0	0	0	0
ENSG00000227001.2	0	0	0	0	0	0	0	1	0	0	1	2	0	0	0	0	2	0	0	0	0	0	0	0	2	0	0	0	0	0	2	0	0	0	0	0	0	0	0	0	0	0	0	1	0	0	0	0	0
ENSG00000187952.8	0	0	0	0	0	0	0	0	0	0	0	0	0	0	0	0	0	0	0	0	0	0	0	0	0	0	0	0	0	0	1	0	0	0	0	0	0	0	0	0	0	0	0	0	0	0	0	0	0
ENSG00000186543.7	0	0	0	0	0	0	0	0	0	0	0	0	0	0	0	0	0	0	1	0	0	0	0	0	0	0	0	0	0	0	0	0	0	0	0	0	0	0	0	0	0	0	0	0	0	0	0	1	0
ENSG00000142794.14	0	9	7	9	0	0	5	0	0	4	0	0	0	0	2	0	0	3	1	2	3	2	3	3	0	2	0	0	0	2	0	0	1	0	2	0	4	0	0	0	0	0	0	0	0	0	0	0	0
ENSG00000176378.8	0	0	0	0	0	0	0	0	0	0	0	0	0	0	0	0	0	0	0	0	0	0	0	0	0	0	0	0	0	0	0	0	0	0	0	0	0	0	0	0	0	0	0	0	0	0	0	0	0
ENSG00000162551.9	0	2	15	13	1	0	2	4	0	1	1	0	0	0	0	0	2	2	1	3	3	0	1	0	0	3	2	1	6	0	3	2	1	0	0	0	0	0	1	1	3	1	5	3	0	1	5	0	0
ENSG00000233431.1	0	0	0	0	4	0	7	1	0	0	0	0	0	0	0	0	0	0	1	0	0	0	0	0	0	0	0	0	0	0	0	0	0	0	0	0	0	0	0	0	0	0	0	0	0	0	0	0	0
ENSG00000221781.1	0	0	0	0	0	0	0	0	0	0	0	0	0	0	0	0	0	0	0	0	0	0	0	0	0	0	0	0	0	0	0	0	0	0	0	0	0	0	0	0	0	0	0	0	0	0	0	0	0
ENSG00000076864.15	2	2	0	0	12	5	9	0	0	0	0	0	5	0	7	0	2	3	4	0	3	1	7	1	0	0	0	0	0	2	0	3	4	0	0	0	0	1	0	6	0	4	1	0	3	2	0	1	0
ENSG00000090686.11	116	79	41	90	243	170	154	165	68	130	108	80	81	136	60	71	35	130	81	17	43	58	44	48	42	37	30	19	22	69	136	106	109	56	80	40	28	74	93	62	21	61	41	74	47	64	88	61	209
ENSG00000231978.2	0	0	0	0	0	0	3	0	0	0	0	0	0	0	0	0	0	0	0	0	0	0	0	0	0	0	0	0	0	0	0	0	0	0	0	5	0	2	0	0	0	0	0	0	0	0	0	0	0
ENSG00000187942.7	94	90	167	41	327	35	76	83	28	12	71	9	146	58	40	33	10	182	92	13	30	78	37	26	16	12	39	26	13	24	56	81	80	36	44	44	9	17	15	160	11	14	31	69	12	5	93	282	16
ENSG00000142798.12	101	105	169	44	349	42	86	81	28	13	73	11	169	60	50	33	14	189	100	13	30	81	40	34	14	12	41	26	13	36	60	83	82	39	47	44	10	26	23	166	15	14	34	70	12	6	100	286	18
ENSG00000232037.2	0	0	0	1	1	0	0	0	1	1	0	0	2	0	0	0	0	1	0	1	0	0	0	0	0	0	0	0	0	0	2	1	1	1	0	0	0	1	0	0	0	0	0	0	0	0	0	0	0
ENSG00000219073.3	0	0	0	0	0	0	0	0	0	0	0	0	0	0	0	0	0	0	0	0	0	0	0	0	0	0	0	0	0	0	0	0	0	0	0	0	0	0	0	0	0	0	0	0	0	0	0	0	0
ENSG00000264385.1	0	0	0	0	0	0	0	0	0	0	0	0	0	0	0	0	1	0	1	0	0	0	0	0	0	1	0	0	0	0	0	0	0	0	0	0	0	0	0	0	0	0	0	0	0	0	3	0	0
ENSG00000263991.1	0	0	0	0	0	0	0	0	0	0	0	0	0	0	0	0	0	0	0	0	0	0	0	0	0	0	0	0	0	0	0	0	0	0	0	0	0	0	0	0	0	0	0	0	0	0	0	0	0
ENSG00000201919.1	0	0	0	0	0	0	0	0	0	0	0	0	0	0	0	0	0	0	0	0	0	0	0	0	0	0	0	0	0	0	0	0	0	0	0	0	0	0	0	0	0	0	0	0	0	0	0	0	0
ENSG00000142789.15	0	0	0	0	0	0	0	0	0	0	0	0	0	0	0	0	0	0	0	0	0	0	0	0	0	0	0	0	0	0	0	0	0	0	0	0	0	0	0	0	0	0	0	0	0	0	0	0	0
ENSG00000263582.1	0	0	0	0	0	0	0	0	0	0	0	0	0	0	0	0	0	0	0	3	0	0	0	0	0	0	0	0	0	0	0	0	0	0	0	0	1	0	0	0	0	0	0	0	0	0	0	0	0
ENSG00000263929.1	0	0	0	0	0	0	0	0	0	0	0	0	0	0	0	0	0	0	0	0	0	0	0	0	0	0	0	0	0	0	0	0	0	0	0	0	0	0	0	0	0	0	0	0	0	0	0	0	0
ENSG00000201273.1	0	0	0	0	0	0	0	0	0	0	0	0	0	0	0	0	0	0	0	0	0	0	0	0	0	0	0	0	0	0	0	0	0	0	0	0	0	0	0	0	0	0	0	0	0	0	0	0	0
ENSG00000228397.1	0	1	0	1	0	0	0	0	0	0	0	0	0	0	0	0	0	2	0	0	0	0	0	0	0	0	0	0	0	0	0	0	0	0	0	0	0	0	0	0	0	0	1	0	0	0	0	0	0
ENSG00000218510.3	11	0	11	26	42	7	13	5	0	17	19	16	3	15	2	4	7	22	3	0	0	8	3	12	2	10	0	0	8	5	15	22	25	0	1	8	4	13	7	8	6	2	4	15	4	3	16	3	33
ENSG00000070831.11	73	11	11	32	62	17	75	39	85	35	31	26	52	43	20	44	9	88	17	4	28	38	36	18	12	18	18	2	27	36	21	92	115	12	22	11	6	19	29	34	1	8	32	31	18	21	55	132	270
ENSG00000230068.2	20	0	18	0	25	0	2	0	4	5	3	12	5	7	2	0	4	11	7	0	0	1	0	7	13	1	3	1	0	0	7	2	2	6	3	0	7	5	8	2	0	2	0	8	0	7	0	11	1
ENSG00000271428.1	0	0	0	0	0	0	0	0	0	0	0	0	0	0	1	0	0	0	0	0	0	0	0	0	0	0	0	0	0	0	0	0	0	0	0	0	0	0	0	0	0	0	0	0	0	0	0	0	0
ENSG00000271840.1	0	0	0	0	1	0	0	5	3	0	0	0	0	0	0	0	0	0	0	0	0	0	0	0	0	0	0	0	0	0	0	0	0	0	0	0	0	0	0	0	0	0	0	0	0	0	0	0	0
ENSG00000162552.10	9	15	0	28	75	25	9	0	11	0	33	5	28	4	13	5	4	15	13	0	5	4	2	19	4	10	5	0	6	17	0	100	21	12	6	2	2	10	5	21	7	1	6	7	2	2	22	19	0
ENSG00000266564.1	0	0	0	0	0	0	0	0	0	0	0	0	0	0	0	0	0	0	0	0	0	0	0	0	0	0	0	0	0	0	0	0	0	0	0	0	0	0	0	0	0	0	0	0	0	0	0	0	0
ENSG00000234397.3	0	0	0	0	0	0	0	0	0	0	0	0	0	0	0	0	0	0	0	0	0	0	0	0	0	0	0	0	0	0	0	0	0	0	0	0	0	0	0	0	0	0	0	0	0	0	0	0	0
ENSG00000184677.12	25	8	9	30	32	41	13	27	5	61	29	38	31	25	33	23	8	27	18	5	12	18	18	18	18	13	7	7	8	20	18	15	29	16	19	7	7	16	32	17	3	15	9	29	3	7	27	46	42
ENSG00000237200.1	0	0	0	0	0	0	0	0	0	0	0	0	0	0	0	0	0	0	0	0	0	0	0	0	0	0	0	0	0	0	0	0	0	0	0	0	0	0	0	0	0	0	0	0	0	0	0	0	0
ENSG00000070886.6	0	1	0	0	0	0	0	0	0	0	0	0	0	0	0	0	0	0	1	0	0	0	0	0	0	0	0	0	0	0	0	0	0	0	0	0	0	0	0	0	0	0	0	1	0	0	0	0	0
ENSG00000173372.12	334	264	279	95	120	501	444	1590	30	182	383	479	177	266	60	124	30	210	250	33	39	50	196	39	66	65	79	126	20	102	506	121	284	6	427	162	112	103	221	41	3	199	215	148	137	189	132	445	131
ENSG00000159189.7	283	86	200	86	114	180	392	1793	139	201	820	573	281	419	113	123	5	341	221	43	53	124	306	51	64	77	94	90	39	224	381	326	1164	14	145	136	21	214	355	93	4	272	249	230	94	62	212	864	173
ENSG00000173369.11	537	180	189	111	247	340	403	1437	84	175	672	567	290	481	78	118	14	291	258	25	57	57	123	54	83	66	83	80	25	105	331	144	335	15	348	106	46	199	333	43	17	223	165	155	41	74	140	521	61
ENSG00000133216.12	32	38	27	88	120	98	58	40	7	15	61	14	23	2	81	22	3	37	39	3	32	32	11	27	1	10	16	7	7	15	17	28	52	11	50	11	5	28	2	97	9	7	16	30	25	21	37	41	10
ENSG00000265422.1	0	0	0	0	0	0	0	0	0	0	0	0	0	0	0	0	0	0	0	0	0	0	0	0	0	0	0	0	0	0	0	0	0	0	0	0	0	0	0	0	0	0	0	0	0	0	0	0	0
ENSG00000216157.2	0	0	0	0	0	0	0	0	0	0	0	0	0	0	0	0	0	0	0	0	0	0	0	0	0	0	0	0	0	0	0	0	0	0	0	0	0	0	0	0	0	0	0	0	0	0	0	0	0
ENSG00000225952.1	0	0	0	0	0	0	0	0	0	0	0	0	0	0	0	0	0	0	2	0	0	0	0	0	0	0	0	0	0	0	0	0	0	0	0	0	0	0	0	0	0	0	0	0	0	0	2	0	0
ENSG00000264014.1	0	0	0	0	0	0	0	0	0	0	0	0	0	0	0	0	0	0	0	0	0	0	0	0	0	0	0	0	0	0	0	0	0	0	0	0	0	0	0	0	0	0	0	0	0	0	0	0	0
ENSG00000272796.1	0	0	0	0	14	0	0	0	0	0	0	0	1	3	10	0	0	2	1	0	0	0	0	1	0	0	0	0	0	0	0	0	2	1	0	0	0	0	1	4	4	1	2	0	0	8	10	0	0
ENSG00000215906.4	0	0	0	0	0	0	0	0	0	0	0	0	0	0	0	0	0	0	0	0	0	0	0	0	0	0	0	0	0	0	0	0	0	0	0	0	0	0	0	0	0	0	0	0	0	0	0	0	1
ENSG00000227868.2	0	0	0	0	0	0	0	0	0	5	0	0	0	0	0	0	0	0	0	0	0	1	0	0	0	0	0	0	0	0	0	0	0	0	0	0	0	0	0	0	0	0	0	0	0	0	0	0	0
ENSG00000004487.11	20	21	15	7	54	33	51	46	14	28	72	43	64	60	38	2	24	46	27	5	12	26	10	21	9	33	10	7	12	33	21	85	46	41	34	16	20	26	15	46	23	26	16	34	15	24	35	54	103
ENSG00000240553.1	0	0	0	0	0	0	0	0	0	0	0	0	1	4	2	0	0	0	0	0	0	0	0	0	0	0	0	0	0	0	0	0	0	4	1	0	0	0	0	0	0	0	0	0	0	0	0	0	0
ENSG00000263793.1	0	0	0	0	0	0	0	0	0	0	0	0	0	0	0	0	0	0	0	0	0	0	0	0	0	0	0	0	0	0	0	0	0	0	0	0	0	0	0	0	0	0	0	0	0	0	0	0	0
ENSG00000266802.1	0	0	0	0	0	0	0	0	0	5	0	0	1	0	0	0	0	0	0	0	3	0	0	0	0	0	0	0	0	0	0	1	0	0	0	0	0	0	0	0	0	0	0	0	0	0	0	0	0
ENSG00000169641.9	53	21	87	10	159	34	49	72	32	16	49	20	91	69	67	34	6	49	51	8	8	31	10	20	9	12	23	1	6	27	20	47	34	29	34	32	16	50	54	62	12	7	18	21	26	16	42	104	32
ENSG00000229010.1	0	0	0	0	0	0	0	0	0	0	0	0	0	0	0	0	0	0	0	0	0	0	0	0	0	0	0	0	0	0	0	0	0	0	0	0	0	0	0	0	0	0	0	0	0	0	1	0	0
ENSG00000206935.1	0	0	0	0	0	0	0	0	0	0	0	0	0	0	0	0	0	0	3	0	0	0	0	0	0	0	0	0	0	0	0	0	0	0	0	0	0	0	0	0	0	0	0	0	0	0	0	0	0
ENSG00000252578.1	0	0	0	0	0	0	0	0	0	0	0	0	0	0	0	0	0	0	0	0	0	0	0	0	0	0	0	0	0	0	0	0	0	0	0	0	0	0	0	0	0	0	0	0	0	0	0	0	0
ENSG00000179546.3	0	8	0	0	0	0	4	14	0	0	1	5	1	0	0	0	3	0	10	0	1	0	0	1	0	0	0	0	1	0	0	0	1	0	0	0	0	3	0	0	0	0	2	3	0	0	0	0	1
ENSG00000215381.3	0	0	0	0	0	0	0	0	0	0	0	0	0	0	0	0	0	0	0	0	0	0	0	0	0	0	0	0	0	0	0	0	0	0	0	0	0	0	0	0	0	0	0	0	0	0	0	0	0
ENSG00000261326.2	11	15	23	6	26	31	26	25	3	21	16	13	9	9	8	0	11	28	15	0	3	10	12	10	5	5	7	10	0	2	10	28	25	9	34	5	12	14	10	16	13	14	14	44	11	4	17	20	51
ENSG00000125944.14	230	127	124	141	326	193	322	260	203	159	225	159	280	188	142	102	41	279	156	23	100	118	106	116	34	72	74	29	39	116	137	352	210	94	98	79	87	194	121	140	24	143	163	181	140	114	169	266	556
ENSG00000125945.10	0	1	1	0	14	6	17	25	0	5	15	2	17	3	11	0	0	8	6	1	3	5	8	5	2	4	9	1	6	1	11	8	38	6	9	3	6	8	16	6	0	0	0	9	0	7	9	18	3
ENSG00000249087.3	0	5	0	0	5	0	1	0	0	0	0	0	2	0	0	0	0	0	0	1	2	4	1	1	1	0	0	0	3	0	1	4	4	4	1	4	1	1	0	3	0	2	2	0	4	3	0	2	0
ENSG00000201405.1	0	0	0	0	0	0	0	0	0	0	0	0	0	0	0	0	0	0	0	0	0	0	0	0	0	0	0	0	0	0	0	0	0	0	0	0	0	0	0	0	0	0	0	0	0	0	0	0	0
ENSG00000271420.1	0	2	11	0	0	0	0	4	0	0	0	0	0	0	0	0	0	0	3	0	0	0	0	1	0	0	0	0	0	0	0	0	0	0	0	0	1	0	3	0	0	0	0	0	0	0	0	4	0
ENSG00000204219.5	3	1	9	17	52	16	1	5	27	6	1	0	0	2	50	5	0	2	17	3	5	11	12	7	0	23	11	0	12	17	2	1	3	16	28	1	0	8	24	24	0	0	0	13	0	6	12	10	1
ENSG00000232482.2	0	0	0	0	0	0	0	0	0	0	0	0	0	0	0	0	0	0	0	0	0	0	0	0	0	0	0	0	0	0	0	0	0	0	0	0	0	0	0	0	0	0	0	0	0	0	0	0	0
ENSG00000088280.14	6	2	19	23	20	8	2	12	0	5	0	0	32	7	8	0	5	10	2	0	3	2	0	3	3	2	5	0	7	4	4	2	9	5	14	14	0	5	4	18	0	0	0	6	0	2	4	26	14
ENSG00000007968.6	19	3	4	2	37	14	20	7	8	1	13	4	10	0	13	4	1	8	12	1	0	1	4	12	5	0	3	0	0	5	5	10	4	10	0	6	1	32	6	9	12	11	7	2	10	4	3	4	131
ENSG00000235052.1	0	0	0	0	0	0	0	0	0	0	0	0	0	0	0	0	0	0	0	0	0	0	0	0	0	0	0	0	0	0	0	0	0	1	0	0	0	0	0	1	0	0	2	0	0	0	0	0	0
ENSG00000117318.8	17	11	25	11	26	36	28	67	45	55	26	41	212	94	35	28	4	62	17	1	8	11	30	5	15	7	7	12	0	40	46	2	60	2	37	23	4	11	86	77	0	21	24	9	21	31	67	225	145
ENSG00000197880.4	0	0	0	0	0	0	0	0	0	14	0	0	0	0	0	0	0	0	0	0	0	0	0	0	3	0	4	0	0	0	3	0	0	0	0	0	0	1	3	0	0	0	1	0	0	1	0	0	6
ENSG00000229239.2	0	0	0	0	0	0	0	0	0	0	0	0	0	0	0	0	0	0	0	0	0	0	0	0	0	0	0	0	0	0	0	0	0	0	0	0	0	0	0	0	0	0	0	0	0	0	0	0	0
ENSG00000142676.8	685	233	312	198	809	274	617	420	204	379	184	227	472	137	242	74	40	833	120	23	120	283	193	245	138	63	138	28	75	150	248	1332	704	93	157	126	155	379	130	267	45	196	267	335	225	200	427	549	2037
ENSG00000203589.2	0	0	0	2	3	0	5	1	5	2	3	5	7	0	8	0	0	7	5	0	1	7	0	2	0	0	1	0	2	0	1	3	2	6	1	4	1	7	1	3	0	1	8	0	0	1	3	2	1
ENSG00000244609.2	0	0	0	0	0	0	0	0	0	0	0	0	0	0	0	2	0	0	0	0	0	0	0	0	0	0	0	0	0	0	0	0	0	0	0	0	0	0	0	0	0	0	0	0	0	0	0	0	0
ENSG00000011007.8	33	27	9	13	50	6	34	20	31	25	40	7	39	34	29	7	7	49	6	1	4	16	13	15	6	8	3	10	11	8	18	47	53	13	19	9	11	26	41	25	27	16	17	35	4	10	23	50	35
ENSG00000236810.1	12	8	0	8	8	0	2	2	0	7	8	3	6	0	4	0	0	1	1	0	3	2	0	7	1	1	0	2	3	1	0	4	0	5	3	0	0	3	9	3	0	2	0	3	0	0	6	0	12
ENSG00000057757.5	21	6	11	10	12	7	26	44	14	10	25	4	28	16	9	0	3	59	11	2	12	9	12	14	0	8	9	3	6	15	15	46	25	6	16	10	13	23	13	18	0	1	19	38	9	10	23	23	83
ENSG00000011009.6	47	12	16	16	72	59	68	38	75	20	81	43	70	25	34	15	12	57	30	8	1	23	28	18	8	21	19	15	20	43	16	62	50	18	31	14	24	36	28	48	3	17	62	31	39	28	50	51	116
ENSG00000117308.10	7	0	6	0	1	0	2	11	11	0	4	0	7	1	6	0	0	7	3	1	1	3	0	2	0	3	0	0	3	9	1	11	4	1	1	0	0	4	0	1	0	0	0	0	1	0	11	0	16
ENSG00000117305.10	8	7	1	9	30	26	18	12	12	17	50	19	17	11	8	8	1	42	5	3	2	14	12	4	0	11	1	4	12	1	8	19	34	12	13	13	18	17	10	8	2	4	0	14	6	4	14	23	42
ENSG00000179163.11	42	0	1	5	16	22	22	100	4	42	52	92	9	11	3	1	1	52	4	0	10	5	12	1	28	12	6	15	7	2	19	16	23	3	12	4	2	13	3	9	1	25	20	21	13	16	12	13	300
ENSG00000188822.6	9	5	0	3	0	0	3	1	0	23	14	18	0	5	0	0	2	0	5	2	0	0	0	1	5	0	2	5	0	0	17	2	16	1	0	4	1	2	1	3	4	0	8	1	0	2	13	0	58
ENSG00000264347.1	0	0	0	5	0	0	1	0	0	0	0	0	0	0	0	0	0	1	0	0	0	0	1	0	0	0	0	0	0	0	2	0	0	0	0	0	2	0	0	2	0	0	0	0	0	0	1	0	0
ENSG00000238538.1	0	0	0	0	3	0	0	0	0	0	3	0	0	0	0	0	0	0	0	0	0	0	0	0	0	0	0	0	0	0	0	0	0	0	0	0	0	0	0	0	0	0	0	0	0	0	0	0	0
ENSG00000229106.1	0	0	0	0	0	0	0	0	0	0	0	0	0	0	0	0	0	0	0	0	0	0	0	0	0	0	0	0	0	0	0	0	0	0	0	0	0	0	0	0	0	0	0	0	0	0	0	0	0
ENSG00000232557.3	0	0	0	0	0	0	0	0	0	0	0	0	0	0	0	0	0	0	0	0	0	0	0	0	0	0	0	0	0	0	0	0	0	0	0	0	0	0	0	0	0	0	1	0	0	0	0	0	0
ENSG00000264926.1	0	0	0	0	0	0	0	0	0	0	0	0	0	0	0	0	0	0	0	0	0	0	0	0	0	0	0	0	0	0	0	0	0	0	0	0	0	0	0	0	0	0	0	0	0	0	0	0	0
ENSG00000230228.2	0	0	0	0	0	0	0	0	0	0	0	0	0	0	0	0	0	0	0	0	0	0	0	0	0	0	0	0	0	0	0	0	0	0	0	0	0	0	0	0	0	0	0	0	0	0	0	0	0
ENSG00000189266.7	4	20	23	12	34	15	19	31	38	34	20	6	1	26	3	4	7	27	6	1	12	12	14	16	14	6	11	2	5	0	30	50	67	7	17	5	6	9	16	2	1	23	31	10	4	6	1	0	81
ENSG00000188529.10	6	0	0	1	7	0	1	0	6	1	4	0	8	5	0	0	1	3	4	0	2	1	0	0	0	0	0	0	0	1	0	3	0	1	0	5	3	5	2	0	0	0	0	5	6	3	0	0	8
ENSG00000215905.4	0	0	0	0	0	0	0	0	0	0	0	0	0	0	0	0	0	0	0	0	0	0	0	0	0	0	0	0	0	0	0	0	0	0	0	0	0	0	0	0	0	0	0	0	0	0	0	0	0
ENSG00000225315.2	0	0	5	0	0	0	0	0	0	0	3	0	0	0	0	0	0	0	0	0	0	0	0	0	0	0	0	0	0	0	0	0	0	0	0	0	0	0	0	0	0	0	1	0	0	0	0	0	0
ENSG00000142661.14	0	0	0	1	0	0	4	0	9	0	1	2	0	0	5	0	0	1	0	1	1	0	0	0	0	0	1	0	0	0	0	0	0	0	0	0	0	0	0	0	0	1	1	0	0	0	0	0	0
ENSG00000230703.1	0	0	0	0	0	0	4	0	0	0	0	0	0	0	0	0	0	0	0	0	0	0	0	0	0	0	0	0	0	0	0	0	0	0	0	0	0	0	0	0	0	0	0	0	0	0	0	0	0
ENSG00000142677.3	0	0	0	2	0	0	0	0	4	0	0	0	11	1	4	0	0	0	3	0	0	1	0	0	0	0	0	0	1	0	0	0	1	0	1	0	0	0	0	5	1	0	0	0	0	0	0	0	0
ENSG00000185436.7	1	0	11	0	0	11	2	6	0	1	0	2	3	0	2	1	1	1	1	1	0	0	5	0	0	1	0	4	0	0	1	2	6	0	1	1	0	2	1	6	0	0	1	0	0	0	6	0	38
ENSG00000230023.2	0	0	1	0	0	0	0	0	0	0	0	0	0	0	0	0	0	0	0	0	0	0	0	0	0	0	0	0	0	0	0	0	0	0	0	0	0	0	0	0	0	0	0	0	0	0	1	0	0
ENSG00000221032.3	0	0	0	0	0	0	0	0	0	0	0	0	0	0	0	0	0	0	0	0	0	0	0	0	0	0	0	0	0	0	0	0	0	0	0	0	0	0	0	0	0	0	0	0	0	0	0	0	0
ENSG00000266511.1	0	0	0	0	0	0	0	0	0	0	0	0	0	0	0	0	0	0	0	0	0	0	0	0	0	0	0	0	0	0	0	0	0	0	0	0	0	0	0	0	0	0	0	0	0	0	0	0	0
ENSG00000232298.2	1	0	0	0	1	0	0	0	0	0	0	0	0	0	0	0	0	0	0	0	0	0	0	0	0	0	0	0	0	0	0	0	0	0	0	0	1	0	0	0	0	0	0	0	0	0	0	0	0
ENSG00000158055.11	0	0	0	0	2	0	3	0	32	0	3	0	0	0	0	1	0	0	3	0	0	0	0	2	0	0	2	0	0	2	0	0	0	10	0	0	0	2	0	11	0	4	0	0	0	0	2	0	0
ENSG00000001460.13	7	8	0	5	4	0	6	10	15	0	20	4	8	6	12	2	5	5	11	1	1	3	1	0	0	5	4	0	11	4	0	0	2	3	17	0	1	5	4	19	0	1	8	5	1	0	5	9	6
ENSG00000001461.12	21	54	14	26	92	36	46	30	32	77	39	58	58	60	33	16	16	52	55	4	19	26	22	15	13	36	34	6	21	35	27	41	11	12	20	10	10	37	38	36	2	29	16	24	13	14	30	57	38
ENSG00000117602.7	40	15	6	7	78	16	20	56	6	72	46	58	40	22	15	9	33	30	19	1	3	7	5	11	11	28	18	6	19	26	17	21	27	11	18	24	10	12	10	15	6	17	14	17	9	10	18	46	47
ENSG00000266551.1	0	0	0	0	0	0	0	0	0	0	0	0	1	4	0	0	0	0	0	0	0	0	0	0	0	0	0	0	0	0	0	0	0	0	0	0	0	0	0	0	0	0	0	0	0	0	0	0	1
ENSG00000264443.1	0	8	0	0	18	9	3	19	0	20	20	10	8	0	0	0	5	6	5	0	0	2	0	2	3	4	4	0	2	19	0	0	0	4	3	5	2	8	4	1	0	2	3	3	1	0	1	1	5
ENSG00000184454.6	2	1	0	0	7	2	1	0	0	0	0	2	1	2	1	10	1	2	0	0	0	0	0	1	1	2	1	0	3	0	0	0	0	1	0	1	3	0	0	1	1	0	0	0	5	0	1	6	0
ENSG00000227312.2	0	0	0	0	0	0	0	0	0	0	0	0	0	4	0	0	0	0	0	0	0	0	0	0	0	0	0	0	0	0	0	0	0	0	0	0	0	0	0	0	0	0	0	0	0	0	0	0	0
ENSG00000239106.1	0	5	0	0	0	0	0	0	0	0	0	0	0	0	0	0	0	0	3	0	0	0	0	0	0	0	0	0	0	0	0	0	0	0	0	0	0	0	0	0	0	0	0	0	0	0	1	0	0
ENSG00000133226.12	108	156	134	57	218	238	163	103	49	91	87	91	129	46	47	42	46	180	128	20	39	76	46	44	27	24	30	11	20	60	79	159	51	36	95	51	75	98	75	87	12	62	37	63	119	106	96	112	306
ENSG00000238986.1	0	0	0	0	0	0	0	0	0	0	0	0	0	0	0	0	0	0	0	0	0	0	0	0	0	0	0	0	0	0	0	0	0	0	0	0	0	0	0	0	0	0	0	0	0	0	0	0	0
ENSG00000169504.10	76	3	0	2	14	2	12	15	11	13	14	13	50	46	17	23	4	70	7	0	3	9	9	5	6	2	4	4	6	20	54	32	14	7	12	8	1	10	17	23	1	5	19	5	10	25	28	91	117
ENSG00000238482.1	0	0	0	0	0	0	0	0	0	0	0	0	0	0	0	0	0	0	0	0	0	0	0	0	0	0	0	0	0	0	0	0	0	0	0	0	0	0	0	0	0	0	0	0	0	0	0	0	0
ENSG00000020633.14	150	57	83	67	273	122	170	228	32	146	119	176	187	114	44	41	15	215	59	6	14	77	47	75	46	27	9	34	8	57	64	98	134	39	51	46	31	133	36	129	21	91	126	46	32	60	97	77	177
ENSG00000229162.1	0	0	0	0	0	0	0	0	0	0	0	0	0	0	0	0	0	0	0	0	0	0	0	0	0	0	0	0	0	0	0	0	0	0	0	0	0	0	0	0	0	0	0	0	0	0	0	0	0
ENSG00000261025.1	0	0	6	6	0	0	0	0	0	0	0	0	1	0	0	0	0	0	0	0	0	0	0	0	0	0	0	0	0	0	0	0	0	0	0	0	0	0	0	0	0	0	0	0	0	0	0	0	0
ENSG00000264371.1	0	0	0	0	0	0	0	0	0	0	0	0	0	0	0	0	0	0	0	0	0	0	0	0	0	0	0	0	0	0	0	0	0	0	0	0	0	0	0	0	0	0	0	0	0	0	0	0	0
ENSG00000233755.1	0	0	0	0	0	0	0	0	0	0	0	0	0	0	0	0	0	0	0	0	0	0	0	0	0	0	0	0	0	0	0	0	0	0	0	0	0	0	0	0	0	0	0	0	0	0	0	0	0
ENSG00000233419.2	0	0	0	0	0	0	0	0	0	0	0	0	0	0	0	0	0	0	0	0	0	0	0	0	0	0	0	0	0	0	0	0	0	0	0	0	0	0	0	0	0	0	0	0	0	0	0	0	0
ENSG00000231953.1	0	4	0	0	0	0	0	0	0	0	0	0	0	4	0	0	0	3	2	0	0	0	0	0	0	0	0	0	0	0	0	0	0	2	0	0	0	0	0	0	0	0	0	0	0	0	0	0	0
ENSG00000117614.5	149	108	52	117	186	40	88	83	21	31	38	50	78	60	38	18	13	85	16	3	29	44	30	29	18	19	34	5	26	32	47	78	69	18	40	45	29	55	51	40	6	30	32	64	22	40	42	96	192
ENSG00000117616.13	58	43	101	32	165	173	197	195	69	144	178	129	143	219	93	34	46	166	55	26	21	98	99	85	45	60	100	45	65	108	114	60	170	78	72	57	55	110	79	65	24	52	88	190	40	89	121	185	161
ENSG00000272432.1	0	0	0	0	0	0	0	0	0	0	0	0	0	0	0	0	0	0	0	0	0	0	0	0	0	0	0	0	0	0	0	0	1	0	0	0	0	0	0	0	0	0	0	0	4	0	0	0	0
ENSG00000261349.1	0	0	0	0	0	0	0	0	0	0	0	0	0	0	0	0	0	0	0	0	0	0	0	0	0	0	0	0	0	0	0	0	0	0	0	0	0	0	0	0	0	0	0	0	0	0	0	0	0
ENSG00000187010.14	5	0	0	2	8	7	0	0	0	10	7	0	11	7	2	0	2	11	0	1	0	1	0	2	0	0	1	4	1	0	1	0	4	1	0	2	1	4	1	0	7	3	0	0	0	2	2	3	0
ENSG00000224183.1	0	0	0	0	0	1	0	0	0	0	0	0	0	0	0	0	0	0	0	1	0	0	0	0	0	0	0	0	0	0	0	0	0	0	0	0	0	0	0	0	0	0	0	0	0	0	0	1	0
ENSG00000259984.1	0	0	0	0	0	0	0	0	0	0	0	0	0	0	0	0	0	0	0	0	0	0	0	0	0	0	0	0	0	0	0	0	0	0	0	0	0	0	0	0	0	0	0	0	0	0	0	0	0
ENSG00000183726.6	61	10	21	2	83	70	79	189	93	15	71	20	93	68	37	28	5	177	28	7	9	70	43	32	14	20	28	7	41	40	70	158	232	36	28	26	15	37	46	41	2	21	36	78	45	38	68	139	111
ENSG00000252515.1	4	0	0	0	0	0	0	0	0	0	0	0	1	5	0	0	0	3	2	0	0	1	1	2	0	0	1	4	1	0	10	0	0	4	3	0	0	3	2	0	0	0	3	2	0	0	0	0	0
ENSG00000238889.1	0	0	6	0	0	0	7	0	0	4	0	7	0	4	5	0	4	6	5	0	0	2	0	0	1	1	1	0	0	0	0	1	5	1	0	0	2	1	2	0	0	1	2	3	5	0	3	1	0
ENSG00000188672.12	15	0	3	0	25	35	30	99	40	3	9	11	31	8	3	4	1	54	6	2	3	29	27	7	6	4	8	0	17	15	13	66	135	13	10	0	6	5	10	14	0	7	9	32	26	14	27	57	29
ENSG00000238084.3	0	0	0	0	0	0	0	0	0	0	0	0	0	0	0	0	0	0	0	0	0	0	0	0	0	0	0	0	0	0	0	0	0	0	0	0	0	0	0	0	0	0	0	0	0	0	0	0	0
ENSG00000266468.1	0	0	0	0	0	0	0	0	0	0	0	0	0	0	0	0	0	0	0	0	0	0	0	0	0	0	0	0	0	0	0	0	0	0	0	0	0	0	0	0	0	0	0	0	0	0	0	0	0
ENSG00000204178.5	131	73	56	56	122	51	40	54	32	33	52	26	78	57	76	28	25	96	56	2	14	25	20	146	14	26	26	6	11	27	28	116	58	108	42	23	42	178	36	37	14	35	14	43	7	24	52	46	53
ENSG00000157978.7	3	3	0	4	21	6	6	28	16	12	24	4	33	7	10	10	16	14	6	3	5	13	6	1	7	7	32	3	4	23	15	7	16	13	23	12	5	13	3	8	1	4	13	29	7	9	20	25	10
ENSG00000225643.1	0	0	0	0	0	0	0	0	0	0	0	0	0	0	0	0	0	0	0	0	0	0	0	0	0	0	0	0	0	0	0	0	0	0	0	0	0	0	0	0	0	0	0	0	0	0	0	0	0
ENSG00000117643.10	15	21	17	7	13	13	19	87	1	30	1	38	12	18	1	1	1	18	29	0	0	8	10	4	17	13	11	5	8	12	25	7	8	0	9	10	9	3	7	4	1	15	1	8	14	14	17	23	15
ENSG00000233478.1	0	0	0	0	5	1	1	1	0	0	0	1	1	0	0	0	1	0	0	1	0	0	0	0	0	0	0	0	0	0	3	0	0	0	0	0	0	0	0	0	0	0	0	0	0	0	0	2	0
ENSG00000162430.12	22	6	14	15	29	12	30	50	29	26	12	28	28	33	22	19	0	35	25	4	2	7	12	6	5	15	30	21	21	23	22	56	31	13	11	9	4	23	24	9	13	6	18	55	12	6	31	87	21
ENSG00000255054.3	0	0	0	0	0	0	0	0	0	0	0	0	0	0	0	0	0	0	0	0	0	0	0	0	0	0	0	0	0	0	0	0	0	0	0	0	0	0	0	0	0	0	0	0	0	0	0	0	0
ENSG00000228172.1	0	0	0	0	0	0	0	0	0	0	0	0	0	0	0	0	0	0	0	0	0	0	0	0	0	0	0	0	0	0	0	0	0	0	0	0	0	0	0	0	0	0	0	0	0	0	0	0	0
ENSG00000117640.13	27	9	16	33	56	68	43	30	59	29	15	18	51	31	33	23	5	41	20	7	0	17	6	18	9	13	4	2	12	34	15	31	22	25	31	14	10	11	27	14	14	13	11	21	27	16	31	31	42
ENSG00000223474.2	0	0	0	0	0	0	0	0	0	0	0	0	0	0	0	0	0	0	0	0	0	0	0	0	0	0	0	0	0	0	0	0	0	0	0	0	1	0	0	0	0	0	0	0	0	0	0	0	0
ENSG00000272478.1	8	0	0	4	1	5	3	0	0	7	0	3	13	0	2	10	0	0	4	0	0	1	0	3	3	0	0	0	2	1	0	0	1	6	2	0	0	2	3	0	4	3	0	0	6	0	2	0	2
ENSG00000127423.6	16	0	0	4	18	12	5	0	0	7	14	3	22	3	3	10	2	15	8	0	0	1	2	4	3	0	2	0	2	3	0	10	9	12	4	0	1	17	3	0	4	6	6	4	13	4	4	0	3
ENSG00000236528.1	0	0	0	0	0	0	0	0	0	0	0	0	0	0	0	0	0	0	0	0	0	0	0	0	0	0	0	0	0	0	0	0	0	0	0	0	1	0	0	0	0	0	0	0	0	0	0	0	0
ENSG00000182749.5	2	0	3	0	30	16	4	5	9	5	2	3	14	15	0	5	0	13	11	1	1	7	1	1	6	8	7	1	7	28	2	0	5	4	9	0	5	10	12	1	0	0	0	3	5	0	13	15	22
ENSG00000207302.1	0	0	21	0	0	0	0	0	0	0	0	0	0	0	0	0	0	1	0	0	0	0	0	0	0	0	0	0	0	0	0	0	0	0	0	0	0	2	0	2	0	0	0	0	0	0	0	0	0
ENSG00000117632.16	235	134	12	103	266	78	206	67	34	28	237	68	239	46	117	24	26	129	59	10	32	42	30	28	18	10	45	16	8	21	42	313	112	63	117	73	34	132	59	58	13	41	96	107	64	46	93	146	1061
ENSG00000229786.1	0	0	0	0	0	0	0	0	0	0	0	0	0	0	0	0	0	0	0	0	0	0	0	0	0	0	0	0	0	0	0	0	0	0	0	0	0	0	0	0	0	0	0	0	0	0	0	0	0
ENSG00000223624.1	0	0	0	0	0	0	0	0	0	0	0	0	0	0	0	0	0	0	0	0	0	0	0	1	0	0	0	0	0	0	0	0	0	0	0	0	0	0	0	0	0	0	0	0	0	0	0	0	0
ENSG00000264021.1	0	0	0	0	0	0	0	0	0	0	0	0	0	0	0	0	0	0	0	0	0	0	0	0	0	0	0	0	0	0	0	0	0	0	0	0	0	0	0	1	0	0	0	0	0	0	0	0	0
ENSG00000266763.1	0	0	0	0	0	0	0	0	0	0	0	0	0	0	0	0	0	0	0	0	0	0	0	0	0	0	0	0	0	0	0	0	0	0	0	0	0	0	0	0	0	0	0	0	0	0	0	0	0
ENSG00000158006.9	6	4	0	1	11	10	12	6	0	11	7	0	10	9	1	0	9	15	1	0	0	1	5	0	7	1	0	0	5	2	2	4	7	0	1	0	1	2	4	0	0	2	2	8	10	0	2	4	10
ENSG00000207237.1	0	0	0	0	0	0	0	0	0	0	0	0	0	0	0	0	0	0	0	0	0	0	1	0	0	0	0	0	0	0	0	0	0	0	0	0	0	0	0	0	0	0	0	0	0	0	0	0	0
ENSG00000252190.1	0	0	0	0	0	0	0	0	0	0	0	0	0	0	0	0	0	0	0	0	0	0	0	0	0	0	0	0	0	0	0	0	0	0	0	0	0	0	0	0	0	0	0	0	0	0	0	0	0
ENSG00000252691.1	0	0	0	0	0	0	0	0	0	0	0	0	0	0	0	0	0	0	0	0	0	0	0	0	0	0	0	0	0	0	0	0	0	0	0	0	0	0	0	0	0	0	0	0	0	0	0	0	0
ENSG00000158008.5	0	0	0	0	0	0	0	0	6	0	5	0	0	0	0	0	0	0	0	0	0	0	0	0	0	0	0	0	0	0	0	1	0	0	0	0	0	0	0	0	1	1	0	0	0	0	0	8	0
ENSG00000158014.10	0	5	0	1	1	0	2	2	5	1	0	1	1	1	1	0	2	0	0	0	0	0	0	3	1	0	2	0	0	1	0	0	1	1	1	4	1	3	0	1	0	0	0	0	0	0	0	0	2
ENSG00000158022.6	0	0	0	0	0	0	0	0	7	0	0	0	0	0	0	0	0	0	0	0	0	0	0	0	0	0	0	0	0	0	0	0	0	0	0	2	1	0	0	0	0	0	0	0	0	0	0	0	0
ENSG00000265320.1	0	0	0	0	0	0	0	0	0	0	0	0	0	0	0	0	0	0	0	0	0	0	0	0	0	0	0	0	0	0	0	0	0	0	0	0	0	0	0	0	0	0	0	0	0	0	0	0	0
ENSG00000175087.5	26	7	5	0	13	15	17	34	0	18	25	10	16	15	6	5	4	22	10	2	0	7	7	5	3	10	8	4	8	17	21	9	21	8	12	8	7	13	6	6	0	14	11	19	9	18	19	4	12
ENSG00000197245.4	6	0	0	0	1	0	0	0	0	2	0	0	0	0	0	0	0	0	0	0	0	0	2	0	4	0	0	1	0	0	5	0	0	0	0	2	0	0	0	0	0	0	0	1	0	0	0	0	0
ENSG00000142684.7	8	16	0	24	36	3	16	12	14	3	10	0	11	17	9	5	3	21	4	2	1	4	11	6	1	7	7	0	14	10	3	11	7	4	9	1	3	11	0	6	0	4	0	8	9	9	7	5	36
ENSG00000236782.1	0	4	0	3	31	1	8	0	6	0	0	0	0	15	1	5	0	10	3	1	0	1	8	3	1	5	2	0	10	10	3	0	2	1	4	1	0	3	0	0	0	0	0	0	0	6	4	0	11
ENSG00000142675.13	23	1	16	3	6	18	26	20	48	4	5	0	32	11	5	12	7	28	5	3	1	19	12	12	1	18	8	4	12	21	8	17	18	13	13	3	8	24	11	12	0	9	3	22	8	15	12	5	2
ENSG00000188782.3	0	0	0	0	0	0	0	0	0	0	0	0	0	0	0	0	5	0	0	0	0	0	0	0	0	0	0	1	0	0	0	0	0	2	0	0	0	0	0	0	0	0	0	0	0	0	0	0	0
ENSG00000236155.2	0	0	0	0	0	0	0	0	0	0	0	0	0	0	0	0	0	0	1	0	0	0	0	0	0	0	0	0	0	0	0	0	0	0	0	0	0	2	0	0	0	0	0	0	0	0	0	0	0
ENSG00000130695.9	15	13	15	0	22	9	17	0	12	1	24	5	22	0	9	1	1	23	6	0	12	11	0	2	2	2	1	1	5	4	1	10	14	15	1	6	5	15	15	4	2	7	1	7	0	7	4	7	22
ENSG00000270733.1	0	0	0	0	0	0	0	0	0	0	0	0	0	0	0	0	0	0	0	0	0	0	0	0	0	0	0	0	0	0	0	0	0	0	0	0	0	0	0	0	0	0	0	0	0	0	0	0	1
ENSG00000142669.9	590	357	269	201	594	566	463	566	357	310	173	191	343	297	141	127	91	388	212	32	51	111	147	138	99	82	95	80	40	124	285	184	263	75	227	131	117	216	163	185	30	141	213	196	123	185	248	309	396
ENSG00000158062.16	592	358	270	201	594	566	459	566	359	310	174	191	344	297	137	130	91	385	214	32	52	110	148	139	98	82	96	80	43	131	285	184	262	74	225	133	116	219	164	183	30	141	212	196	123	186	248	309	392
ENSG00000169442.4	80	85	214	8	119	122	148	288	30	314	117	282	77	168	18	52	11	90	49	22	14	31	35	60	72	35	16	55	8	22	145	24	150	7	33	53	26	40	57	47	2	39	118	35	19	77	124	33	1080
ENSG00000176092.9	4	0	0	2	6	0	6	0	70	0	5	5	0	0	0	0	0	5	0	0	0	1	1	1	0	0	1	0	3	0	1	1	5	2	0	0	0	6	0	1	0	0	0	2	11	4	2	0	0
ENSG00000225854.2	2	0	4	0	0	1	1	0	0	1	0	1	1	1	1	0	2	0	0	0	0	0	0	1	0	0	1	0	0	0	0	0	0	0	0	0	0	1	0	1	0	0	0	2	0	0	2	2	1
ENSG00000265143.1	0	0	0	0	0	0	0	0	0	0	0	0	0	0	0	0	0	0	0	0	0	0	0	0	0	0	0	0	0	0	0	0	0	0	0	0	0	0	0	0	0	0	0	0	0	0	0	0	0
ENSG00000176083.13	41	2	15	4	5	13	126	142	35	6	1	0	14	40	1	10	7	15	4	4	2	6	20	8	6	18	0	0	0	8	27	0	15	0	6	3	12	11	5	5	0	16	2	3	0	6	21	15	0
ENSG00000131914.6	2	6	41	9	2	7	3	4	13	0	2	7	8	7	5	7	3	3	16	3	5	2	0	2	1	0	1	4	0	0	0	8	8	0	4	1	4	0	3	5	11	2	5	2	0	0	9	2	0
ENSG00000117682.12	52	34	85	6	73	43	25	14	6	22	23	20	26	30	27	4	3	34	20	2	1	12	11	12	12	7	13	10	4	7	31	42	15	10	11	5	11	28	11	6	2	17	23	18	12	11	18	22	51
ENSG00000223583.1	0	0	0	8	0	0	0	0	0	0	0	0	10	4	0	0	0	1	0	0	0	0	0	1	0	0	0	0	0	2	2	0	1	0	0	0	0	0	3	0	0	0	0	0	0	0	0	9	4
ENSG00000225891.1	0	0	0	0	0	14	0	0	0	0	1	0	0	8	1	0	0	0	0	0	0	0	0	0	0	0	0	0	0	0	0	0	0	0	0	0	0	0	0	0	0	0	0	0	0	0	0	0	1
ENSG00000198830.6	6	13	8	10	16	29	7	14	0	0	2	0	5	0	0	16	0	4	7	0	1	3	4	3	6	4	3	2	2	6	6	5	2	5	2	0	4	1	3	1	0	3	7	3	5	3	3	9	28
ENSG00000224129.1	0	0	0	0	0	0	0	0	0	0	0	0	0	1	0	0	0	0	0	0	0	0	0	0	0	0	0	0	0	0	0	0	0	0	0	0	0	0	0	0	0	0	0	0	0	0	0	0	0
ENSG00000117676.9	45	13	6	29	58	157	84	71	7	29	25	49	45	33	28	3	31	90	13	10	10	17	35	29	14	16	19	10	5	19	60	46	45	19	17	4	15	33	12	20	14	51	37	40	39	51	22	16	84
ENSG00000238705.1	0	0	0	0	0	0	0	0	0	0	0	0	0	0	0	0	0	0	0	0	0	0	0	0	0	0	0	0	0	0	0	0	0	0	0	0	0	0	0	0	0	0	0	0	0	0	0	0	0
ENSG00000243905.2	0	0	12	1	0	0	0	0	0	0	0	0	0	0	0	3	0	0	0	0	0	0	0	0	0	0	0	2	0	0	0	0	0	0	0	0	0	0	0	0	0	0	0	1	0	3	0	0	0
ENSG00000252802.1	0	2	1	0	0	0	0	0	1	0	0	0	0	0	0	0	10	7	2	3	2	0	0	0	0	0	0	0	0	1	0	0	0	0	0	0	1	0	0	0	0	0	0	0	0	0	3	0	0
ENSG00000229247.2	0	0	0	0	0	0	0	0	0	0	0	0	0	0	0	0	0	0	0	0	0	0	0	0	0	0	0	0	0	0	0	0	0	0	0	0	0	0	0	0	0	0	0	0	0	0	0	0	0
ENSG00000238316.1	0	11	0	0	5	0	0	0	0	0	0	0	0	0	0	0	0	0	0	0	0	0	0	0	0	0	0	0	0	0	0	0	0	0	0	0	0	0	0	0	0	0	0	0	0	0	0	0	0
ENSG00000235069.2	0	0	0	0	0	0	0	0	0	0	0	0	0	0	0	0	0	0	0	0	0	0	0	0	0	0	0	0	0	0	0	0	0	0	0	0	0	0	0	0	0	0	0	0	0	0	0	0	0
ENSG00000260063.1	0	7	0	0	1	0	0	0	0	1	4	3	0	1	0	0	0	9	1	0	0	0	0	0	0	0	1	0	0	0	0	1	0	0	4	0	0	1	0	0	0	0	0	0	0	2	3	0	2
ENSG00000117713.13	138	162	172	53	370	221	254	188	86	137	186	189	211	123	125	31	45	218	118	14	27	104	65	75	49	60	54	44	64	116	113	142	207	78	115	76	78	154	77	117	30	109	97	162	99	90	118	146	329
ENSG00000266138.1	0	1	16	0	0	0	0	0	0	0	0	0	0	0	0	0	0	0	1	0	0	0	0	0	0	0	0	0	0	0	0	0	0	0	0	0	0	0	0	0	0	0	0	0	0	0	0	0	0
ENSG00000060642.6	21	3	23	1	12	10	15	3	1	7	10	9	19	7	8	0	0	9	5	0	0	9	2	5	5	6	5	3	17	13	6	11	3	2	3	0	0	18	5	7	0	2	3	12	3	0	8	9	22
ENSG00000241188.2	0	0	0	0	0	0	0	0	0	0	0	0	0	0	1	0	0	0	0	0	0	0	0	0	0	0	0	0	0	0	1	0	0	0	0	0	4	0	0	0	0	0	0	0	1	0	4	0	0
ENSG00000204160.7	14	25	31	19	54	37	50	56	30	37	35	24	27	43	26	10	5	98	24	7	2	22	25	27	13	7	12	17	6	17	10	61	22	14	18	11	2	37	20	24	6	17	12	29	11	18	16	34	56
ENSG00000175793.10	57	42	0	157	332	82	44	8	1239	9	47	7	283	19	81	15	50	217	289	0	67	71	55	194	9	15	34	6	8	68	7	122	115	124	117	103	30	243	11	256	16	49	66	43	24	33	56	20	1
ENSG00000226698.1	27	9	15	6	19	9	21	17	19	20	39	33	20	3	19	17	0	16	16	4	0	5	6	13	6	14	15	13	4	2	0	19	17	18	1	8	1	8	9	10	10	14	1	14	5	0	19	14	43
ENSG00000142751.10	45	21	17	7	23	18	42	18	24	30	63	34	32	33	24	20	3	28	22	4	1	11	10	21	10	15	17	14	9	2	1	23	21	18	4	10	6	13	16	14	16	14	14	22	9	0	26	19	69
ENSG00000198746.8	39	14	2	11	44	12	14	2	9	20	17	9	8	11	2	6	16	19	4	5	0	5	0	12	4	5	3	12	7	3	6	7	10	5	10	0	10	6	4	4	7	5	12	12	4	9	11	11	25
ENSG00000090273.9	98	55	36	58	101	77	94	71	76	26	64	68	68	52	35	32	20	139	53	6	20	26	33	34	23	63	28	15	69	79	42	105	37	27	48	27	28	63	25	37	6	48	39	57	62	17	65	52	188
ENSG00000131910.4	0	1	0	0	0	0	0	0	0	0	0	0	0	0	0	0	0	0	0	0	1	0	0	1	0	0	0	4	0	0	0	0	0	0	0	0	0	0	0	0	0	0	0	0	0	0	0	0	0
ENSG00000175707.7	20	1	0	21	11	3	16	12	0	1	4	3	12	0	8	0	0	9	12	0	0	2	7	10	0	2	8	4	6	8	2	15	1	15	5	1	0	13	16	14	10	4	1	14	0	0	1	4	9
ENSG00000172746.6	0	1	0	1	0	0	2	1	0	0	0	0	0	0	0	0	0	0	1	0	0	1	0	0	0	0	0	0	0	1	0	1	0	0	0	0	0	0	0	0	0	0	0	0	0	1	0	0	0
ENSG00000224064.1	0	0	0	0	0	0	0	0	0	0	0	0	2	0	0	0	0	0	0	0	0	0	0	0	0	0	0	0	0	0	0	0	0	0	0	0	0	1	0	0	0	0	0	0	0	0	0	0	0
ENSG00000225294.1	0	0	0	0	0	0	0	0	0	0	0	0	0	0	0	0	0	0	0	0	0	0	0	0	0	0	0	0	0	0	0	0	0	0	0	0	0	0	0	0	0	0	0	0	0	0	0	0	0
ENSG00000253368.3	2	2	0	4	0	2	13	15	53	4	4	0	1	8	7	7	0	3	0	0	0	0	1	0	0	28	3	0	12	12	1	11	1	1	0	0	0	1	2	0	0	0	2	0	6	3	16	4	0
ENSG00000158246.7	0	0	0	0	0	0	4	11	101	0	0	0	0	5	0	0	0	3	0	0	0	1	1	0	0	0	0	0	0	0	2	8	0	0	0	0	4	0	0	0	0	6	0	0	0	0	1	0	0
ENSG00000090020.6	10	6	15	5	16	10	8	33	25	6	19	17	27	0	8	12	5	44	10	3	3	12	5	1	0	13	7	0	4	11	14	18	28	3	8	9	9	9	6	1	0	7	9	4	9	1	11	18	25
ENSG00000229985.2	0	0	0	0	0	0	0	0	0	0	0	0	0	0	0	0	0	0	0	0	0	1	0	0	0	0	0	0	0	0	0	0	0	0	0	0	0	0	0	0	0	0	0	0	0	0	0	0	1
ENSG00000214973.3	0	0	0	0	0	0	0	0	0	0	0	0	0	0	0	0	0	0	0	0	0	0	0	0	0	0	0	0	0	0	0	0	0	0	0	0	0	0	0	0	0	0	0	0	0	0	1	0	0
ENSG00000225159.1	0	0	0	0	1	0	0	0	0	0	0	0	0	0	0	0	0	0	0	0	0	0	0	0	0	0	0	0	0	0	0	0	0	1	1	0	0	0	0	0	0	0	0	0	0	0	0	0	0
ENSG00000225990.2	0	1	0	0	0	0	0	0	0	0	0	0	0	0	0	0	0	0	0	0	0	0	0	0	0	0	0	0	0	0	0	0	0	0	0	0	0	0	0	0	0	0	0	0	0	0	0	0	0
ENSG00000224311.1	0	0	0	0	0	0	0	0	0	0	0	0	0	0	0	0	0	1	1	0	0	0	0	0	0	2	0	0	0	0	4	0	0	0	0	0	0	0	0	0	0	0	0	0	0	0	0	0	0
ENSG00000142784.11	50	13	16	24	53	66	45	50	50	48	45	59	40	31	19	5	8	74	11	3	2	15	18	8	17	16	29	14	36	52	27	33	49	22	24	18	18	21	38	22	1	35	20	47	33	22	68	58	130
ENSG00000252098.1	0	0	0	0	0	0	0	0	0	0	0	0	0	0	0	0	0	0	0	0	0	0	0	0	0	0	0	0	0	0	0	0	0	0	0	0	0	0	0	0	0	0	0	0	0	0	0	0	0
ENSG00000243659.1	0	0	0	0	0	0	0	0	0	0	0	0	0	0	0	0	0	0	0	0	0	0	0	0	0	0	0	0	0	0	0	0	0	0	1	0	0	0	0	0	0	0	0	0	0	0	0	0	0
ENSG00000186501.10	66	37	15	3	60	41	31	19	17	30	36	29	26	23	19	12	17	63	23	0	9	10	8	12	13	10	12	6	13	15	24	69	15	12	14	13	12	38	14	12	0	32	20	26	18	22	12	26	57
ENSG00000206888.1	0	0	0	0	0	0	0	0	0	0	0	0	0	0	0	0	0	0	0	0	0	0	0	0	0	0	0	0	0	0	0	0	0	0	0	0	0	0	0	0	0	0	0	0	0	0	0	0	0
ENSG00000241547.1	0	0	0	0	0	0	0	0	0	0	0	0	0	0	0	0	0	0	0	0	0	0	0	0	0	0	0	0	0	0	0	0	0	0	0	0	0	0	0	0	0	0	0	0	0	0	0	0	0
ENSG00000142765.13	37	27	20	29	54	58	41	20	44	66	47	61	79	36	60	21	15	48	68	2	4	19	12	54	3	24	30	15	32	32	29	31	54	61	36	13	9	85	30	30	7	24	22	63	11	3	21	28	32
ENSG00000142733.10	20	16	9	12	66	23	19	3	15	8	28	2	25	13	17	0	7	31	12	2	1	27	20	15	2	12	6	2	5	7	10	25	11	35	15	8	17	48	11	9	0	13	11	23	7	19	25	37	8
ENSG00000142748.8	0	0	0	0	0	0	0	0	0	0	0	0	0	0	0	0	0	0	0	0	0	0	0	0	0	0	0	1	0	0	0	1	0	0	0	3	0	0	0	0	0	0	0	0	0	0	0	0	0
ENSG00000174950.6	1	0	0	0	0	0	3	0	0	0	0	1	3	0	0	0	0	0	0	0	0	2	1	1	0	9	0	0	26	6	0	2	0	0	0	0	0	0	0	2	0	1	0	0	0	0	8	2	0
ENSG00000231207.1	0	0	0	0	0	0	0	0	0	0	0	0	0	0	0	0	0	0	0	0	0	0	0	0	0	0	0	0	0	0	0	1	0	0	0	0	0	0	0	0	0	0	0	0	0	0	0	0	0
ENSG00000181773.6	0	0	1	1	0	0	0	0	0	0	0	0	0	0	0	0	2	0	0	4	1	1	0	1	0	0	0	0	0	0	0	0	6	0	1	0	0	0	1	1	0	0	0	0	0	0	0	0	0
ENSG00000158195.6	216	159	118	281	266	82	131	160	132	91	99	86	334	133	118	28	18	223	128	7	48	80	46	148	44	45	51	19	49	84	73	120	279	118	78	87	20	142	68	119	14	50	61	125	17	36	112	210	309
ENSG00000241169.1	0	0	0	0	0	0	2	6	0	2	12	0	6	3	0	0	0	5	5	0	0	0	2	2	3	1	0	1	2	0	3	0	0	2	2	0	0	2	1	0	0	1	0	3	1	1	0	2	0
ENSG00000237429.1	0	0	0	0	7	0	0	0	0	0	6	0	0	0	0	0	0	0	0	0	0	0	0	0	0	1	0	0	0	7	0	0	0	0	0	0	0	0	0	0	0	0	0	0	0	0	0	0	0
ENSG00000126705.9	21	15	5	4	55	15	15	6	26	15	3	3	69	32	36	8	2	25	27	0	8	16	10	28	5	12	18	1	7	15	11	23	48	27	14	11	1	18	7	33	10	7	12	28	0	14	33	52	23
ENSG00000000938.8	51	2	7	7	21	35	17	118	9	20	22	59	7	29	8	16	3	14	19	3	5	6	9	5	14	3	9	6	0	15	40	26	34	0	16	22	0	7	13	9	8	12	24	21	7	3	21	1	6
ENSG00000235912.1	0	0	0	0	0	0	0	0	0	0	0	0	0	0	0	0	0	1	0	0	0	0	0	0	0	0	0	0	0	0	0	0	0	0	0	0	0	0	0	0	0	0	0	0	0	0	0	0	1
ENSG00000233975.1	0	0	0	0	0	0	0	0	0	0	0	0	0	0	0	0	0	0	0	0	0	0	0	0	0	0	0	0	0	0	0	0	0	0	0	0	0	0	1	0	0	0	0	0	0	0	0	0	0
ENSG00000126709.10	831	530	274	242	135	57	170	452	670	56	701	531	40	117	324	869	30	897	291	45	152	146	272	33	38	359	246	225	639	410	151	364	256	36	282	69	102	98	65	213	56	285	359	500	169	177	194	860	20
ENSG00000225886.1	0	17	12	0	0	0	0	2	0	1	0	0	0	0	5	6	0	0	4	0	0	0	0	0	0	0	0	4	4	0	2	0	0	0	0	0	3	2	1	2	1	0	0	3	5	14	0	5	0
ENSG00000206767.1	0	0	0	0	0	0	0	0	0	0	0	0	0	0	0	0	0	0	0	0	0	0	0	0	0	0	0	0	0	0	0	0	0	0	0	0	0	0	0	0	0	0	0	0	0	0	0	0	0
ENSG00000226662.2	0	0	0	0	0	0	0	0	0	0	0	0	0	0	0	0	0	0	0	0	0	0	0	0	0	0	0	0	0	0	0	0	0	0	0	0	0	0	0	0	0	0	0	0	0	0	0	0	0
ENSG00000207095.1	0	0	0	0	0	0	0	0	0	0	0	0	0	0	0	0	0	0	0	0	0	0	0	0	0	0	0	0	0	0	0	0	0	0	0	0	0	0	0	0	0	0	0	0	0	0	0	0	0
ENSG00000009780.11	4	7	5	0	49	5	43	9	1	17	13	14	6	8	7	33	14	23	23	14	0	6	4	1	11	3	20	2	4	5	24	22	17	5	11	10	4	10	7	10	0	5	10	16	2	5	17	23	26
ENSG00000231344.1	0	0	0	0	0	0	0	0	0	0	0	0	0	0	0	0	0	0	0	0	0	0	0	0	0	0	0	0	0	0	0	0	0	0	0	0	0	0	0	0	0	0	0	0	0	0	0	0	0
ENSG00000230833.1	0	0	0	0	0	0	0	0	0	0	0	0	0	0	0	0	0	0	0	0	0	0	0	0	0	0	0	0	0	0	0	0	0	0	0	0	0	0	0	0	0	0	0	0	0	0	0	0	0
ENSG00000117758.9	54	12	108	15	49	31	46	66	62	44	17	34	37	24	30	21	8	55	35	6	10	23	14	26	7	14	10	8	15	25	17	62	49	46	38	20	24	37	27	17	10	25	15	27	13	16	58	74	95
ENSG00000269971.1	0	0	0	0	0	0	0	0	0	2	0	0	0	0	0	0	0	0	0	0	0	0	0	1	0	0	0	0	0	4	0	0	0	0	0	0	0	0	0	0	0	0	0	2	0	0	0	0	0
ENSG00000270031.1	0	0	0	0	0	0	0	0	0	0	0	0	0	0	3	0	0	0	0	0	0	0	0	0	0	0	0	0	0	0	0	0	0	0	0	0	0	0	0	0	0	0	0	0	0	0	0	0	0
ENSG00000223062.1	0	0	0	0	0	0	0	0	0	0	0	0	0	0	0	0	0	0	0	0	0	0	0	0	0	0	0	0	0	0	0	0	0	0	0	0	0	0	0	0	0	0	0	0	0	0	0	0	0
ENSG00000117751.13	52	36	5	27	20	34	66	66	32	49	56	32	38	5	30	11	37	106	14	3	6	20	35	16	4	1	9	8	9	2	32	42	66	20	24	18	25	25	18	16	0	7	22	16	17	33	29	16	55
ENSG00000252947.1	0	0	6	0	0	0	0	0	0	0	0	0	1	0	0	0	0	0	0	0	0	0	0	0	0	0	0	0	0	0	0	0	0	0	1	0	0	0	0	0	0	0	0	0	0	0	0	0	2
ENSG00000268552.1	0	0	0	0	0	0	0	0	0	0	0	0	0	0	0	0	0	0	0	0	0	0	0	0	0	0	0	0	0	0	0	0	0	0	0	0	0	0	0	0	0	0	0	0	0	0	0	0	4
ENSG00000130775.11	19	24	16	7	11	10	24	112	32	25	36	43	16	22	2	16	7	47	15	7	1	17	6	2	17	6	4	5	3	18	22	17	43	5	11	18	5	5	18	4	0	14	12	15	15	5	25	42	21
ENSG00000117748.5	78	25	17	33	32	34	47	19	15	24	24	21	17	20	11	13	5	60	11	1	2	18	21	20	7	14	4	6	10	21	37	53	64	10	4	12	11	38	8	7	3	15	12	22	12	9	40	54	94
ENSG00000130768.10	8	1	0	0	2	0	21	34	0	0	1	5	2	2	0	7	1	7	0	0	0	2	0	1	1	1	1	0	0	1	10	0	10	0	0	0	2	4	0	0	1	0	2	1	2	2	3	7	0
ENSG00000227050.1	0	0	0	0	0	0	0	0	0	0	0	0	0	0	0	0	0	0	0	0	0	0	0	0	0	0	0	0	0	0	0	0	0	0	0	0	0	0	0	0	0	0	0	0	0	0	0	0	0
ENSG00000158156.7	10	0	1	1	25	10	19	6	5	3	16	13	6	15	2	4	1	2	7	0	5	2	9	2	4	5	1	3	3	2	8	11	13	4	6	0	1	3	15	3	0	2	1	11	1	0	16	24	5
ENSG00000158161.11	45	11	21	19	36	6	39	13	11	17	50	16	20	4	10	1	16	52	15	0	12	14	18	7	4	6	5	5	5	13	23	34	32	9	15	4	8	6	6	12	0	5	19	16	16	18	12	27	148
ENSG00000238231.2	0	0	0	0	0	0	0	0	0	0	0	0	0	0	0	0	0	0	0	0	0	0	0	0	0	0	0	0	0	0	0	0	0	0	0	0	0	0	0	0	0	0	0	0	0	0	0	0	0
ENSG00000240750.2	18	18	20	0	4	11	9	5	0	1	17	14	3	5	0	2	1	3	1	0	0	3	1	1	4	2	2	0	2	2	3	6	8	8	5	7	1	4	1	4	6	5	11	2	4	6	8	1	34
ENSG00000228589.2	0	0	0	0	0	0	0	0	0	0	0	0	0	0	0	0	0	0	0	0	0	0	0	0	0	0	0	0	0	0	0	0	0	0	0	0	0	0	0	0	0	0	0	0	0	1	0	0	0
ENSG00000228943.1	0	0	0	0	0	0	0	0	0	0	0	0	0	0	0	0	0	0	0	0	0	0	0	0	0	0	0	0	0	0	0	0	0	0	0	0	0	0	0	0	0	0	0	0	0	0	0	0	0
ENSG00000214812.3	0	0	0	0	0	0	0	0	0	0	0	0	0	0	0	0	0	0	0	0	0	0	0	0	0	0	0	0	0	0	0	0	0	0	0	0	0	0	0	0	0	0	0	0	0	0	0	0	0
ENSG00000253005.1	0	0	0	0	0	0	0	0	0	0	0	0	4	0	1	0	0	0	0	0	0	0	0	0	0	0	0	0	1	0	0	1	0	0	0	0	0	0	0	0	0	0	0	0	0	0	0	0	0
ENSG00000252429.1	0	0	0	0	3	4	0	0	0	0	0	0	0	0	1	5	0	0	2	0	0	2	0	0	0	0	0	0	0	0	0	0	0	0	0	0	0	0	0	0	0	0	0	0	0	0	0	1	0
ENSG00000169403.7	32	4	4	24	24	29	48	54	0	19	10	5	9	19	10	11	16	83	17	5	6	17	30	3	0	4	5	2	4	3	16	31	21	8	16	12	2	7	16	27	0	24	11	3	2	15	21	50	36
ENSG00000126698.6	117	69	90	37	198	124	92	52	57	28	55	76	72	64	25	22	3	98	49	2	11	27	19	23	13	15	7	4	13	29	46	73	45	27	37	16	9	72	27	19	0	13	20	18	8	26	57	58	210
ENSG00000215902.1	5	0	0	1	2	0	5	0	3	0	2	3	2	2	0	0	0	4	5	0	0	0	2	1	0	0	3	0	1	3	0	5	7	0	0	0	0	4	1	4	0	0	4	0	1	0	6	14	7
ENSG00000269804.1	30	10	13	6	9	21	40	23	32	12	32	26	30	30	6	11	3	37	9	1	2	7	9	7	3	2	5	3	5	9	19	27	25	12	6	6	3	27	12	13	0	3	11	12	3	9	31	21	52
ENSG00000130770.13	233	56	96	47	329	136	275	205	163	126	253	68	146	153	82	31	4	187	45	5	31	85	54	134	29	106	73	13	221	140	87	244	239	78	39	50	37	145	90	59	16	58	125	206	56	62	128	182	515
ENSG00000270605.1	1	0	2	0	2	0	1	2	0	8	1	0	2	6	6	0	0	8	4	2	0	2	5	0	0	4	3	3	9	2	7	3	3	2	0	0	0	4	8	1	0	2	0	27	0	0	0	18	36
ENSG00000271398.1	0	0	0	0	0	0	0	0	0	0	0	0	0	0	0	0	0	0	0	0	0	0	0	0	0	0	0	0	0	0	0	0	0	0	0	0	0	0	0	0	0	0	0	0	0	0	0	0	0
ENSG00000130766.4	21	13	7	10	27	22	6	18	34	12	39	10	45	18	31	15	17	30	18	0	2	3	2	8	1	4	2	4	0	8	13	69	20	3	14	13	2	18	12	14	6	8	3	15	6	9	19	33	16
ENSG00000130772.9	4	9	10	8	26	25	11	30	6	15	6	4	9	15	14	11	0	29	17	0	4	9	11	4	3	12	5	8	4	10	10	11	36	6	10	3	9	15	2	5	0	3	6	7	17	16	19	10	47
ENSG00000204138.8	120	55	55	45	200	42	89	49	51	34	69	48	80	26	38	40	11	170	41	7	18	63	27	22	9	22	36	4	31	26	24	116	67	38	74	30	33	70	27	44	8	13	23	76	26	24	79	66	81
ENSG00000206779.1	0	0	0	0	0	0	0	1	0	3	0	0	0	1	0	0	0	0	3	0	0	0	0	0	0	0	1	1	0	0	0	0	0	0	1	0	0	0	0	0	0	0	0	0	0	0	0	0	0
ENSG00000229820.2	0	0	0	3	2	2	2	0	0	0	2	0	2	0	3	0	0	0	6	0	0	4	0	0	0	0	0	0	0	0	0	2	0	3	5	2	0	0	0	1	0	0	0	0	0	0	0	3	0
ENSG00000221216.1	8	1	0	0	1	6	1	0	4	0	3	0	6	0	1	0	0	2	1	2	2	1	1	1	0	0	0	1	1	0	3	0	3	1	0	0	0	4	1	4	0	1	0	3	0	0	2	0	0
ENSG00000180198.11	67	8	0	2	21	4	25	31	14	18	62	26	38	0	45	12	8	96	19	0	13	22	15	15	3	7	9	0	6	17	14	102	26	22	9	4	6	51	11	19	7	12	19	30	20	25	28	17	90
ENSG00000242125.2	110	27	31	8	96	117	219	121	78	42	187	66	55	41	107	36	77	196	44	16	8	47	45	66	16	5	43	5	11	38	49	177	126	65	40	50	74	144	33	43	31	47	82	58	79	74	62	58	109
ENSG00000200087.1	0	0	0	14	1	7	4	6	7	4	0	0	5	0	2	0	5	2	4	0	4	3	0	1	0	0	3	0	0	0	1	0	4	5	2	0	0	0	2	0	0	0	0	0	0	0	0	1	4
ENSG00000238821.1	0	0	0	0	0	0	0	0	0	0	0	0	0	0	0	0	0	0	0	0	0	0	0	0	0	0	0	0	0	8	0	0	0	0	0	0	0	0	0	0	0	0	0	0	0	0	0	0	0
ENSG00000231468.2	0	0	0	0	0	0	0	0	0	0	0	0	0	0	0	0	0	0	0	0	0	0	0	0	0	0	0	0	0	0	0	0	0	0	0	0	0	0	0	0	0	0	0	0	0	0	0	2	0
ENSG00000180098.5	56	14	13	5	32	38	24	19	19	16	26	16	39	47	20	21	4	81	8	7	14	12	14	12	5	6	5	1	12	16	27	23	14	24	12	5	7	17	4	20	13	14	14	23	10	5	22	37	98
ENSG00000197989.9	306	905	303	765	1364	604	591	240	121	542	403	342	329	286	498	286	250	278	364	38	122	220	151	261	85	115	123	79	76	276	209	224	195	283	528	332	312	338	144	251	29	143	223	313	187	167	216	336	592
ENSG00000221539.1	14	0	0	0	0	0	0	0	0	2	0	0	0	0	0	0	0	0	0	0	0	0	0	1	0	0	0	0	0	0	8	0	0	2	0	0	0	0	0	4	0	2	0	0	0	0	1	0	7
ENSG00000120656.7	42	9	9	11	27	44	43	44	24	17	37	34	17	12	14	23	21	42	15	2	0	21	14	19	18	4	11	8	6	21	26	29	21	18	19	6	8	43	19	18	0	20	8	19	6	32	26	25	66
ENSG00000188060.6	0	0	10	0	9	1	0	0	0	0	7	2	0	0	0	0	0	6	0	0	0	0	1	0	0	0	0	0	0	0	1	0	4	0	0	0	0	2	0	1	0	0	0	0	7	0	2	5	2
ENSG00000229388.1	1	0	0	0	0	0	2	1	10	0	2	0	0	1	0	0	1	0	2	0	0	0	0	0	0	1	0	0	0	4	0	0	0	0	0	0	1	2	0	0	0	0	0	0	0	0	2	0	0
ENSG00000270103.2	8	9	13	10	26	7	0	0	0	0	3	0	0	0	1	0	0	6	1	0	5	7	2	7	1	0	0	0	0	0	1	1	3	3	0	0	3	1	0	0	0	2	0	0	5	0	0	1	2
ENSG00000162419.8	40	23	31	5	41	30	47	21	8	23	32	41	29	19	23	32	8	39	24	12	8	5	6	15	9	11	5	9	7	18	20	34	22	19	16	4	10	30	8	16	0	13	22	15	17	19	27	32	76
ENSG00000252777.1	0	0	0	0	0	0	0	0	0	0	0	0	0	0	0	0	0	0	0	0	0	0	0	0	0	0	0	0	0	0	0	0	0	0	0	0	0	0	0	0	0	0	0	0	0	0	0	0	0
ENSG00000198492.10	59	45	14	10	99	15	34	10	12	22	16	12	56	17	21	5	2	65	13	0	10	29	25	12	3	20	6	3	12	22	24	58	31	3	9	9	4	20	25	15	0	4	20	30	10	10	23	50	78
ENSG00000116329.6	0	0	0	0	0	0	0	0	0	0	0	0	0	0	0	0	0	0	0	0	0	0	0	0	0	0	0	0	0	0	0	0	0	0	0	0	0	0	0	0	0	0	0	0	0	0	0	0	0
ENSG00000226852.2	0	0	0	0	0	4	0	0	0	0	0	0	0	0	0	0	0	0	0	0	0	0	0	0	0	0	3	0	0	0	0	0	0	0	0	0	0	0	0	0	0	0	1	0	0	0	0	0	0
ENSG00000233427.1	0	0	0	0	0	0	0	0	0	0	0	0	0	0	0	0	0	0	0	0	0	0	0	0	0	0	0	0	0	0	0	0	0	0	0	0	0	0	0	0	0	0	0	0	0	0	0	0	0
ENSG00000199756.1	0	0	0	0	0	0	0	0	0	0	0	0	0	0	0	0	0	0	0	0	0	0	0	0	0	0	0	0	0	0	0	0	0	0	0	0	0	0	0	0	0	0	0	0	0	0	0	0	0
ENSG00000159023.14	32	61	47	53	69	32	31	67	22	119	57	80	46	63	33	12	1	44	47	22	12	20	27	14	28	17	29	11	14	55	37	46	29	28	25	26	16	50	45	12	3	32	37	46	18	41	48	61	108
ENSG00000225616.2	0	0	0	0	0	0	0	0	1	0	0	0	0	0	0	0	0	1	0	0	0	0	0	0	0	0	1	0	1	0	0	0	0	0	0	1	0	0	0	0	0	0	0	0	0	0	0	0	1
ENSG00000206704.1	0	1	0	0	0	0	0	0	0	0	0	0	0	0	0	0	0	0	0	0	0	0	0	0	0	0	0	0	0	0	0	0	0	0	0	0	0	0	0	0	0	0	0	0	0	0	0	0	0
ENSG00000253304.1	10	13	10	2	23	6	13	6	17	21	15	20	24	16	4	6	0	33	18	5	3	8	26	6	10	3	13	4	8	17	17	26	23	11	8	9	2	16	18	7	0	6	17	28	5	23	30	22	80
ENSG00000225750.1	0	0	0	0	0	0	0	0	0	0	0	0	0	0	0	0	0	0	0	0	0	0	0	0	0	0	0	0	0	0	0	0	0	0	1	0	0	0	0	0	0	0	0	6	0	0	0	0	0
ENSG00000116350.11	60	84	74	140	181	96	127	181	31	137	144	163	149	119	93	67	36	154	65	29	17	50	44	68	30	46	33	18	38	76	80	105	74	69	64	48	53	95	90	65	39	80	62	65	54	51	92	115	237
ENSG00000227637.1	0	0	16	2	1	0	0	3	7	0	9	1	0	0	0	0	1	0	0	1	0	0	0	0	2	0	2	0	0	0	2	2	1	1	1	0	1	2	0	3	0	1	3	1	0	0	6	0	1
ENSG00000116353.11	13	11	7	2	25	23	10	8	30	1	4	2	18	4	6	3	0	27	13	3	2	10	5	0	0	8	3	0	3	17	9	22	18	0	12	5	4	17	1	5	0	9	8	13	15	8	2	4	21
ENSG00000237934.1	0	0	0	0	0	0	0	0	0	0	0	0	0	0	0	0	0	0	0	0	0	0	0	0	0	0	0	0	0	0	0	0	0	0	0	0	0	0	0	0	0	0	0	0	0	0	0	0	0
ENSG00000060656.15	0	8	13	3	33	10	1	2	13	2	0	1	36	4	2	3	3	5	1	1	0	3	2	3	0	45	15	1	27	25	1	2	23	2	1	10	1	2	3	2	0	1	1	36	0	2	15	39	1
ENSG00000221550.1	0	0	0	0	0	0	0	0	0	0	0	0	0	0	0	0	0	0	0	0	0	0	0	0	0	0	0	0	0	0	0	0	0	0	0	0	0	0	0	0	0	0	0	0	0	0	0	0	0
ENSG00000230523.1	0	0	0	0	0	0	0	0	0	1	0	1	0	0	0	0	1	0	0	0	0	0	0	0	0	0	0	0	0	2	0	0	0	0	0	0	0	0	0	0	0	0	0	0	0	0	0	0	0
ENSG00000266678.1	0	0	0	0	0	0	0	0	0	0	0	0	0	0	0	0	0	0	0	0	0	0	0	0	0	0	0	0	0	0	0	0	0	0	0	0	0	0	0	0	0	0	0	0	0	0	0	0	0
ENSG00000225011.4	0	0	0	0	0	0	0	0	1	0	0	0	0	0	0	0	0	0	0	0	0	0	0	0	0	0	0	0	0	0	0	0	0	0	0	0	0	0	0	0	0	0	0	0	0	0	0	0	0
ENSG00000221126.1	0	0	0	0	0	0	0	0	0	1	0	0	0	0	0	0	0	0	0	0	0	0	0	0	0	0	0	0	0	0	0	0	0	0	1	0	0	0	0	0	0	0	0	0	0	0	0	0	0
ENSG00000228176.1	0	0	0	0	0	0	0	0	0	0	0	0	0	0	0	0	0	0	0	0	0	0	0	0	0	0	0	0	0	0	0	0	0	0	0	0	0	0	0	0	0	0	0	0	0	0	0	0	0
ENSG00000222787.1	0	0	0	0	0	0	0	0	0	0	0	0	0	0	0	0	0	0	0	0	0	0	0	0	0	0	0	0	0	0	0	0	0	0	0	0	0	0	0	0	0	0	0	0	0	0	0	0	0
ENSG00000270927.1	0	0	0	0	0	0	0	0	0	0	0	0	0	0	0	0	0	0	0	0	0	0	0	0	0	0	0	0	0	0	0	0	0	0	0	0	0	0	0	0	0	0	0	0	0	0	0	0	0
ENSG00000233399.2	0	0	0	1	0	0	0	0	0	0	0	0	0	0	0	1	0	0	0	0	0	0	0	0	0	0	0	0	0	0	0	0	0	0	0	0	0	0	0	0	0	0	0	0	0	0	0	0	0
ENSG00000233372.1	0	0	0	0	0	0	0	0	0	0	0	2	0	0	0	0	0	0	0	0	0	0	0	0	0	0	0	1	0	0	0	0	0	0	0	0	0	0	0	0	0	0	0	0	0	0	0	0	0
ENSG00000231251.1	0	0	0	0	0	0	0	0	0	0	0	0	0	0	0	0	0	0	0	0	0	0	0	0	0	0	0	0	0	0	0	0	0	0	0	0	0	0	0	0	0	0	0	0	0	0	0	0	0
ENSG00000236335.1	0	0	0	0	0	0	0	0	0	0	0	0	0	0	0	0	0	0	0	0	0	0	0	0	0	0	0	0	0	0	0	0	0	0	0	0	0	0	0	0	0	0	0	0	0	0	0	0	0
ENSG00000231949.1	0	0	0	0	0	0	0	0	0	0	0	0	0	0	0	0	0	0	0	0	0	0	0	0	0	0	0	0	0	0	0	0	0	0	0	0	0	0	0	0	0	0	0	0	0	0	0	0	0
ENSG00000162510.5	0	0	0	0	0	8	1	0	0	2	0	0	1	0	0	9	0	2	0	0	0	0	1	0	0	0	1	0	0	0	1	0	0	0	0	0	0	0	0	0	0	0	0	2	0	0	0	3	3
ENSG00000186056.5	1	45	3	9	19	8	11	3	6	3	6	7	7	4	3	0	9	13	11	0	3	5	2	5	1	4	2	0	0	0	1	0	11	2	3	7	1	2	1	3	0	6	2	3	1	12	2	0	0
ENSG00000162511.7	432	96	243	131	356	120	211	419	43	436	301	348	197	398	67	143	13	325	100	18	46	107	95	111	140	57	39	68	7	149	213	214	270	23	94	93	19	160	180	72	22	164	233	79	36	53	216	513	1954
ENSG00000264773.1	0	0	0	0	0	0	0	0	0	1	0	0	0	0	0	0	0	0	0	0	0	0	0	0	0	0	0	0	0	0	0	0	0	0	0	0	0	0	0	0	0	0	0	0	0	0	0	0	0
ENSG00000229607.1	0	0	0	0	0	0	0	0	0	0	0	0	0	0	0	0	0	0	0	0	0	0	0	0	0	0	0	0	0	0	0	0	0	0	0	0	0	0	0	0	0	0	0	0	0	0	0	0	0
ENSG00000223382.3	0	0	0	0	0	0	0	0	0	0	0	0	0	0	0	0	0	0	0	0	0	0	0	0	0	0	0	0	0	0	0	0	0	0	0	0	0	0	0	0	0	0	0	0	0	0	0	0	0
ENSG00000222784.1	0	0	0	0	0	0	0	0	0	0	0	0	0	0	0	0	0	0	0	0	0	0	0	0	0	0	0	0	0	0	0	0	0	0	0	0	0	0	0	0	0	0	0	0	0	0	0	0	0
ENSG00000235143.1	1	13	1	0	0	0	1	0	0	0	0	0	0	0	0	0	0	0	2	0	0	0	1	0	0	0	0	0	0	9	0	0	0	0	0	0	0	1	0	0	0	0	0	0	0	1	0	0	0
ENSG00000162512.11	62	10	11	34	21	11	52	81	0	16	17	39	11	12	10	3	13	72	16	4	20	17	13	3	6	4	12	1	3	18	6	15	23	0	10	4	2	15	16	10	2	13	34	7	13	8	25	30	33
ENSG00000134644.11	169	163	85	286	331	214	244	126	67	105	128	103	224	140	144	46	34	233	101	15	53	65	57	82	38	61	59	44	35	126	105	197	111	95	145	111	50	161	78	103	11	72	63	141	74	103	157	183	156
ENSG00000200154.1	0	0	0	0	0	0	0	0	0	0	0	0	0	0	0	0	0	0	0	0	0	0	0	0	0	0	0	0	0	0	0	0	0	0	0	0	0	0	0	0	0	0	0	0	0	0	0	0	0
ENSG00000202107.1	0	0	0	0	0	0	0	0	0	0	0	0	0	0	0	0	0	0	0	0	0	0	0	0	0	0	0	0	0	0	0	0	0	0	0	0	0	0	0	0	0	0	0	0	0	0	0	0	0
ENSG00000200181.1	0	0	0	0	0	0	0	0	0	0	0	0	0	0	2	0	0	1	0	0	0	0	0	0	0	0	0	0	0	0	3	0	0	0	0	0	0	0	0	0	0	0	0	0	0	1	0	0	6
ENSG00000237329.2	0	0	0	0	0	0	0	0	0	0	0	0	0	0	0	0	0	0	0	0	0	0	0	0	0	0	0	0	0	0	0	0	0	0	0	0	0	0	0	0	0	0	0	0	0	0	0	0	0
ENSG00000232768.1	0	0	0	0	5	0	0	0	0	0	0	0	0	0	0	0	0	0	0	0	0	0	0	0	0	0	0	0	0	0	0	0	0	0	0	0	0	0	0	0	0	0	0	0	0	0	1	0	0
ENSG00000215900.4	0	0	0	0	0	0	0	0	0	0	0	0	0	0	0	0	0	0	0	0	0	0	0	0	0	0	0	0	0	0	0	0	0	0	0	0	0	0	0	0	0	0	0	0	0	0	0	0	0
ENSG00000225142.2	0	0	0	0	0	0	0	0	0	0	0	0	0	0	0	0	0	0	0	0	0	0	0	0	0	0	0	0	0	0	0	0	0	0	0	0	0	0	0	0	0	0	0	0	0	0	0	0	0
ENSG00000084628.5	0	0	0	0	0	0	0	0	0	0	0	0	0	0	0	0	0	1	0	0	0	0	0	0	0	0	1	0	0	0	0	0	0	0	0	0	1	0	0	0	0	0	4	2	0	0	3	0	0
ENSG00000060688.8	45	61	31	17	65	30	50	36	13	22	30	27	35	27	28	30	11	73	34	3	21	20	29	12	2	1	10	13	2	9	18	65	55	11	21	14	17	25	20	27	6	16	18	26	32	12	23	29	69
ENSG00000229447.2	0	4	20	0	6	4	3	5	0	13	16	0	2	2	2	0	5	12	3	0	0	1	3	6	0	1	2	0	4	2	0	16	3	3	1	1	0	5	6	3	0	0	0	0	5	0	0	5	8
ENSG00000121766.10	28	21	35	41	49	22	32	43	24	28	36	13	11	25	15	3	2	39	16	0	14	17	9	13	5	7	17	5	8	0	10	15	7	19	14	11	3	19	17	15	0	20	9	23	13	2	30	8	60
ENSG00000229044.1	3	4	28	18	3	0	7	0	5	15	9	2	2	0	1	0	4	3	9	5	6	7	0	0	0	4	0	0	3	1	0	4	0	2	3	0	3	5	0	4	0	0	0	9	0	1	2	0	0
ENSG00000121769.3	3	0	0	18	12	0	0	8	27	5	4	1	14	7	7	12	0	3	0	0	1	3	2	1	0	0	0	2	4	4	3	6	2	2	1	2	0	6	5	4	0	4	5	3	0	0	4	19	14
ENSG00000168528.7	0	0	0	0	0	0	0	0	0	0	0	0	0	0	0	0	0	0	0	0	0	0	0	0	0	0	0	0	0	0	0	0	0	0	0	0	0	0	0	0	0	0	0	0	0	0	0	0	0
ENSG00000268950.1	0	0	0	0	0	0	0	0	0	0	0	0	0	0	0	0	0	0	0	0	0	0	0	0	0	0	0	0	0	0	0	0	0	0	0	0	0	0	0	0	0	0	0	0	0	0	0	0	0
ENSG00000215899.3	0	0	0	0	0	0	1	0	0	0	0	0	0	0	0	0	0	0	0	0	0	0	0	0	0	0	0	0	0	0	0	0	0	0	0	0	0	1	0	0	0	0	0	0	0	0	0	0	1
ENSG00000206981.1	0	0	0	0	0	0	0	0	0	0	0	0	0	0	0	0	0	0	0	0	0	0	0	0	0	0	0	0	0	0	0	0	0	0	0	0	0	0	0	0	0	0	0	0	0	0	0	0	0
ENSG00000228682.2	0	0	0	0	0	0	0	0	0	0	0	0	0	0	0	0	0	0	0	0	0	0	0	0	0	0	0	0	0	0	0	0	0	0	0	0	0	0	0	0	0	0	0	0	0	0	0	0	0
ENSG00000223907.1	0	0	0	0	0	0	0	0	0	0	0	0	0	0	0	0	0	0	1	0	0	0	0	0	0	0	0	0	0	0	0	0	0	0	0	0	0	0	0	0	0	0	0	0	0	0	0	0	0
ENSG00000229167.1	0	0	0	0	0	0	0	0	0	0	0	0	0	0	0	0	0	0	0	0	0	0	0	0	0	0	0	0	0	0	0	0	0	0	0	0	0	0	0	0	0	0	0	0	0	0	0	0	0
ENSG00000142910.11	31	3	0	5	5	1	34	34	25	7	8	1	73	10	6	7	0	59	13	1	21	14	11	5	1	1	8	5	4	0	0	13	38	5	12	6	0	10	29	19	2	5	6	12	0	0	4	5	0
ENSG00000121764.7	0	0	0	0	0	0	0	0	0	0	0	12	0	0	0	0	0	0	0	0	0	0	0	0	0	0	0	0	0	0	0	0	0	0	0	0	0	0	0	0	0	0	0	0	0	0	0	0	0
ENSG00000162517.8	92	56	0	35	112	84	60	39	18	20	55	12	30	19	55	25	44	91	24	3	23	35	29	32	5	15	11	3	15	36	36	87	25	27	25	14	39	70	13	20	5	35	48	33	48	52	43	63	71
ENSG00000235790.3	0	0	1	0	0	0	2	0	0	0	0	0	2	0	0	0	0	0	0	0	0	1	0	0	0	0	1	0	0	0	0	0	0	0	0	0	0	0	0	0	0	0	0	0	0	0	0	0	0
ENSG00000264078.1	0	0	1	2	0	0	0	0	0	0	0	0	0	0	0	0	10	0	0	2	1	0	0	0	0	0	0	0	0	0	0	0	0	0	4	4	1	0	0	0	0	0	3	0	0	0	2	0	2
ENSG00000084636.13	30	17	74	85	71	27	0	36	5	7	5	1	110	29	23	15	4	71	25	7	34	30	8	31	3	3	7	4	2	36	5	23	38	56	26	19	7	91	8	30	0	13	27	16	21	14	55	272	5
ENSG00000121753.8	13	12	0	47	83	3	0	1	0	5	3	1	31	9	11	14	11	8	9	1	9	13	1	0	6	2	11	1	2	4	1	51	16	8	40	6	1	27	8	10	12	0	8	16	2	2	44	37	4
ENSG00000266580.1	0	0	0	0	0	0	0	0	0	0	0	0	0	0	0	0	0	0	0	0	0	0	0	0	0	0	0	0	0	0	0	0	0	0	0	0	0	0	0	0	0	0	0	0	0	0	0	0	0
ENSG00000254545.1	0	0	0	1	0	0	0	0	0	0	0	0	0	0	2	0	0	0	0	0	0	0	0	0	0	0	0	0	0	0	0	0	0	0	0	0	0	0	0	0	0	0	0	0	0	0	0	0	0
ENSG00000134668.8	0	0	0	0	3	0	2	0	1	0	0	0	1	0	8	1	4	2	0	1	0	0	0	0	0	1	0	0	2	0	0	6	0	0	1	4	1	0	2	0	2	1	0	0	0	0	8	5	0
ENSG00000203620.2	7	0	12	0	1	0	1	0	0	0	0	0	0	0	1	0	0	0	0	0	0	0	1	0	0	0	0	1	0	0	1	0	0	0	0	0	1	0	0	0	0	0	0	0	0	0	2	0	0
ENSG00000269967.1	0	3	7	0	2	0	0	10	4	7	4	30	4	18	3	0	0	3	6	2	1	5	0	1	1	0	1	0	0	0	0	7	6	3	1	0	0	8	2	4	0	2	8	1	0	2	5	5	5
ENSG00000184007.13	193	96	115	127	313	113	189	272	148	194	154	160	158	187	106	79	40	193	93	22	59	94	43	79	62	68	62	21	42	141	147	169	221	51	51	27	33	84	89	87	34	56	148	128	85	97	162	256	762
ENSG00000212673.1	8	0	24	0	0	8	5	3	3	5	14	15	7	10	9	0	7	7	6	0	0	2	2	2	1	3	0	0	1	11	4	13	0	0	1	2	0	8	2	5	0	4	9	0	3	2	5	0	16
ENSG00000228634.1	1	0	0	0	8	0	1	0	7	3	0	1	0	0	6	5	0	1	0	0	0	1	3	0	1	0	2	0	0	5	0	9	5	1	3	0	7	0	0	3	0	0	0	1	11	0	4	2	6
ENSG00000121774.13	178	141	128	132	363	165	358	265	122	167	362	188	436	237	178	106	45	427	144	26	75	162	73	138	72	110	101	46	53	103	131	460	286	137	126	99	97	281	161	188	95	147	176	231	156	152	216	283	572
ENSG00000203325.3	5	6	1	8	33	10	9	34	0	4	27	11	8	0	4	5	1	6	12	1	1	6	3	1	10	2	2	5	1	3	7	12	22	3	12	5	7	5	13	6	14	11	4	7	6	0	6	4	0
ENSG00000121775.13	53	2	28	10	35	11	27	20	5	8	21	6	26	20	3	12	3	40	19	5	8	3	16	10	8	2	11	4	1	12	6	44	26	4	11	10	9	8	19	20	6	1	11	15	11	13	25	22	48
ENSG00000266203.1	0	0	0	0	0	0	0	0	0	0	0	0	0	0	0	0	0	0	0	0	0	0	0	0	0	0	0	0	0	0	0	0	0	0	0	0	0	0	0	0	0	0	0	0	0	0	0	0	0
ENSG00000025800.9	184	72	33	128	169	52	138	102	110	49	131	64	140	49	43	31	27	133	49	17	32	55	41	43	28	24	43	10	22	43	67	164	108	40	49	25	54	66	64	64	23	57	76	98	29	30	86	100	137
ENSG00000250135.1	17	0	3	36	34	19	38	35	12	3	30	18	23	5	8	0	3	40	4	0	9	21	15	12	10	3	15	0	9	6	31	41	24	12	9	11	5	18	17	7	8	6	10	20	8	16	22	24	57
ENSG00000084652.11	167	113	131	330	355	106	199	183	33	93	136	43	143	75	86	57	25	120	107	12	48	82	47	67	23	36	34	12	22	32	77	76	111	45	95	53	52	93	38	57	19	41	54	65	69	43	80	131	101
ENSG00000160050.10	55	59	4	82	48	30	137	51	7	8	87	11	16	5	18	8	16	75	33	4	19	16	38	30	3	4	5	4	1	18	14	71	17	27	29	15	44	80	7	27	4	25	65	16	61	25	38	19	93
ENSG00000224066.1	2	22	0	0	1	3	2	4	0	0	2	0	2	0	3	0	0	20	5	0	3	3	4	2	0	1	1	0	0	2	4	8	3	1	4	12	3	3	0	3	0	4	4	4	5	1	4	6	20
ENSG00000160051.7	0	5	3	2	17	2	9	0	0	1	21	2	9	6	0	0	3	8	6	0	3	4	1	5	3	8	6	0	7	7	10	4	6	7	4	10	4	18	1	2	0	6	8	17	1	3	11	5	11
ENSG00000222046.2	0	0	0	0	0	0	1	0	0	0	0	1	1	2	0	0	0	0	0	0	0	0	0	0	2	19	0	0	28	24	0	1	0	1	0	0	0	1	0	1	1	0	0	0	0	0	1	0	5
ENSG00000160055.15	10	10	0	14	2	8	6	0	6	7	1	0	4	13	4	0	0	6	8	0	5	1	2	3	8	25	7	0	33	25	0	9	3	3	2	1	1	4	9	5	1	7	4	2	3	0	2	11	12
ENSG00000084623.7	201	56	63	173	279	95	173	105	58	44	89	49	114	37	84	28	1	208	45	9	24	68	36	53	28	35	57	7	17	34	46	190	89	29	41	16	35	112	68	36	16	49	62	58	35	36	84	151	320
ENSG00000220785.3	11	21	25	0	17	0	7	5	0	9	4	19	8	11	3	11	1	13	8	1	1	2	3	2	2	2	6	2	5	9	11	0	11	1	1	5	1	5	0	1	0	1	2	1	0	1	6	20	10
ENSG00000183615.5	6	12	0	5	3	0	4	7	0	0	0	1	6	0	0	0	0	3	0	0	1	0	3	0	1	0	1	0	0	0	0	0	0	0	1	1	0	1	2	0	0	0	3	1	1	0	3	0	8
ENSG00000182866.12	70	75	61	11	44	49	46	124	8	111	29	107	37	54	4	27	16	19	19	9	0	19	18	21	18	12	6	19	0	14	58	15	21	1	13	10	10	14	27	16	0	26	27	15	1	18	29	11	204
ENSG00000252450.1	0	0	0	0	0	0	0	0	0	0	0	0	0	0	0	0	0	0	0	0	0	0	0	0	0	0	0	0	0	0	0	0	0	0	0	0	0	0	0	1	0	0	0	0	0	0	0	0	0
ENSG00000116478.7	66	50	27	83	116	37	83	109	59	66	18	50	141	26	52	23	20	126	34	4	42	26	29	26	19	22	27	5	28	31	33	82	49	35	53	36	21	58	35	72	12	40	23	50	25	28	62	60	280
ENSG00000175130.6	249	82	97	361	290	162	673	330	275	127	668	166	466	115	267	137	142	401	115	27	159	188	169	105	55	63	148	40	45	64	202	587	395	82	405	141	535	178	85	402	71	199	244	256	501	450	246	185	1188
ENSG00000233775.1	0	0	0	0	1	0	0	0	0	0	0	1	0	0	0	0	0	0	0	0	0	0	0	0	0	0	0	0	0	0	0	0	0	0	0	0	0	0	0	0	0	0	0	0	0	0	0	0	0
ENSG00000162526.6	0	0	0	1	1	0	0	0	0	3	0	0	0	1	0	0	0	0	2	0	0	0	0	0	0	3	0	0	0	0	0	0	0	0	0	0	0	0	1	0	0	0	0	0	0	0	0	0	0
ENSG00000225828.1	0	13	0	7	4	11	12	31	4	14	23	10	15	7	10	0	0	6	1	2	1	5	2	5	7	3	11	1	6	1	3	13	35	7	4	3	5	6	8	6	11	2	2	13	0	7	6	22	7
ENSG00000160058.14	65	13	33	77	86	84	62	70	22	68	98	71	81	52	70	13	37	56	35	7	20	12	23	34	27	12	33	12	17	30	39	70	71	50	60	22	15	43	37	87	4	34	16	61	16	25	57	74	71
ENSG00000224333.1	0	0	0	0	0	0	0	0	0	0	0	0	0	0	0	0	0	0	0	0	0	0	0	0	0	0	0	0	0	0	0	0	0	0	0	0	0	0	0	0	0	0	0	0	0	0	0	0	0
ENSG00000270850.1	0	0	0	0	0	0	0	0	0	0	0	0	0	0	0	0	0	0	0	0	0	0	0	0	0	0	0	0	0	0	0	0	0	0	0	0	0	0	0	0	0	0	0	0	0	0	0	0	0
ENSG00000229259.1	0	0	0	0	0	0	0	0	0	0	0	0	0	0	0	0	0	0	0	0	0	0	0	0	0	0	0	0	0	0	0	0	0	0	0	0	0	0	0	0	0	0	0	0	0	0	0	0	0
ENSG00000263529.1	0	0	0	0	0	0	0	0	0	0	0	0	0	0	0	0	0	0	0	0	0	0	0	0	0	0	0	0	0	0	0	0	0	0	0	0	0	0	0	0	0	0	0	0	0	0	0	0	0
ENSG00000254553.1	38	2	19	23	23	24	8	0	8	0	6	1	20	0	5	0	11	9	11	0	1	4	1	1	0	3	8	0	1	6	8	8	5	2	7	8	0	20	5	4	2	0	7	4	2	0	4	12	8
ENSG00000273274.1	0	5	0	4	3	2	1	9	10	3	0	9	7	0	1	2	0	0	9	3	1	1	0	0	1	0	0	0	0	4	0	3	1	0	1	0	4	1	1	3	1	0	2	3	0	1	2	0	3
ENSG00000160062.10	43	6	30	37	37	28	20	2	12	9	20	15	39	0	14	4	14	41	21	0	12	16	6	3	0	11	16	2	1	6	14	15	17	9	11	26	4	31	9	12	6	4	7	6	2	2	8	39	36
ENSG00000176261.11	74	12	35	55	84	39	82	46	26	18	39	49	38	33	31	25	14	60	29	9	10	11	21	18	26	10	15	18	7	24	54	74	38	11	12	17	12	44	29	46	2	26	20	29	47	20	50	56	211
ENSG00000200591.1	0	0	0	0	0	0	0	0	0	0	0	0	0	0	0	0	0	0	0	0	0	0	0	0	0	0	0	0	0	0	0	0	0	0	0	0	0	0	0	0	0	0	0	0	0	0	0	0	3
ENSG00000162521.14	72	44	53	114	178	39	89	64	31	64	121	93	133	67	74	32	21	93	54	2	48	37	15	48	14	22	38	5	30	42	53	106	63	93	47	19	24	132	58	66	14	44	50	63	29	40	74	98	337
ENSG00000162520.10	20	2	0	11	19	7	17	1	7	13	16	3	29	14	11	8	0	34	2	1	8	12	6	3	2	2	4	2	3	11	3	41	28	3	4	3	3	9	4	7	0	4	7	9	11	8	25	33	171
ENSG00000224409.1	0	0	0	0	0	0	0	0	0	0	0	0	0	0	0	0	0	0	0	0	0	0	0	0	0	0	0	0	0	0	0	0	0	0	0	0	0	0	0	0	0	0	0	1	0	0	0	0	0
ENSG00000162522.6	149	18	13	60	169	145	143	59	88	8	177	19	158	18	102	15	74	203	79	7	41	65	97	106	13	105	111	12	91	125	8	208	197	110	68	21	72	141	64	165	21	69	55	277	62	66	109	21	8
ENSG00000134684.6	60	74	29	107	52	71	80	61	20	57	85	43	57	38	44	46	40	129	62	16	33	25	19	31	10	15	23	8	11	34	43	115	46	49	39	17	41	65	16	25	8	49	18	17	54	69	27	95	138
ENSG00000116497.13	67	34	45	66	48	38	34	42	4	61	48	48	67	38	27	8	6	52	29	8	21	25	13	21	10	10	13	12	12	15	23	55	35	22	24	18	7	35	26	30	12	28	25	39	19	6	20	17	100
ENSG00000160097.11	0	2	9	0	0	0	2	6	17	2	1	8	0	0	0	0	1	2	2	0	0	0	1	0	0	0	2	0	0	1	0	1	0	1	0	3	2	5	1	2	0	0	5	0	0	0	0	1	4
ENSG00000121905.5	32	1	0	14	18	9	30	14	60	0	11	0	14	0	4	14	0	21	6	0	7	11	10	8	0	0	11	3	4	8	0	13	5	6	9	6	6	13	7	30	0	3	2	5	5	5	12	6	0
ENSG00000121900.14	32	1	0	18	20	16	27	14	82	0	11	0	18	0	5	14	0	35	6	0	9	10	17	10	0	0	13	3	6	8	1	27	13	8	9	6	6	13	7	34	0	2	2	5	6	6	15	11	0
ENSG00000221423.1	0	9	0	0	0	0	0	0	1	0	0	0	0	1	0	0	0	0	0	0	0	0	0	0	0	0	0	0	0	0	0	0	1	0	0	0	0	1	1	0	0	0	1	0	0	0	0	0	0
ENSG00000116514.12	52	47	5	45	131	60	40	70	111	31	40	4	44	44	40	13	30	168	23	0	48	69	56	83	12	12	21	2	2	43	41	81	184	58	34	7	10	77	20	86	4	52	27	24	18	23	41	58	82
ENSG00000267885.1	0	0	0	0	0	0	0	0	0	0	0	0	0	2	0	0	0	0	0	0	0	0	0	0	0	0	0	0	0	0	0	0	0	0	0	0	0	0	0	1	0	0	0	0	0	0	0	0	0
ENSG00000217644.4	0	0	0	0	0	0	0	0	0	0	0	0	0	0	0	0	0	0	0	0	0	0	0	0	0	0	0	0	0	0	0	0	0	0	0	0	0	0	0	0	0	0	0	0	0	0	0	0	0
ENSG00000239670.1	0	0	0	0	0	0	0	0	0	0	0	0	0	0	0	0	0	4	0	0	0	0	0	0	0	0	0	0	0	0	0	0	0	0	0	0	0	0	0	0	0	0	0	0	0	0	0	0	0
ENSG00000236065.2	0	0	0	0	0	7	2	1	0	4	0	3	2	0	1	10	0	0	0	0	0	0	1	1	0	0	0	1	0	0	0	1	0	3	0	0	0	7	0	0	0	1	0	3	0	0	1	0	5
ENSG00000004455.12	129	26	11	59	113	91	143	73	36	52	73	22	85	61	45	14	13	108	33	7	22	27	37	51	13	18	28	10	8	28	19	123	85	43	39	27	42	77	38	69	2	59	26	45	41	47	43	67	123
ENSG00000142920.12	0	2	0	2	11	0	1	2	0	1	0	0	6	0	1	4	0	6	1	0	0	1	7	1	1	0	0	0	1	4	3	2	4	5	3	0	1	0	3	9	0	0	0	3	0	0	2	8	1
ENSG00000116525.9	0	1	9	1	16	0	0	1	0	5	2	5	2	0	1	3	0	8	0	0	1	3	2	5	4	4	8	1	2	4	7	4	7	1	10	2	2	2	2	5	0	0	0	7	0	2	2	9	6
ENSG00000160094.10	29	17	35	42	103	34	29	34	10	12	43	4	40	15	28	14	13	33	27	13	18	19	15	15	3	2	17	0	3	15	32	27	23	14	30	22	2	18	40	28	19	16	11	28	8	22	11	56	25
ENSG00000270115.1	0	0	0	0	0	0	0	0	0	0	0	0	0	0	0	0	0	0	0	0	0	0	0	0	0	0	0	0	0	0	0	0	0	0	0	0	0	0	0	0	0	0	0	0	0	0	0	0	0
ENSG00000256142.1	29	17	35	42	102	34	29	34	10	12	43	4	40	15	28	14	13	33	27	13	18	19	15	15	3	2	17	0	3	15	32	27	23	12	30	22	2	18	40	28	19	16	11	28	6	22	11	56	25
ENSG00000184389.8	0	1	0	0	0	0	0	0	0	0	0	0	0	0	0	0	0	0	0	0	0	0	0	0	0	0	0	0	0	0	0	0	0	0	0	0	0	0	0	0	0	0	0	0	0	0	0	0	0
ENSG00000225313.2	0	0	0	0	0	0	0	0	0	0	0	0	0	1	0	0	0	0	0	0	0	0	0	0	0	0	0	0	0	0	0	0	1	0	0	0	0	0	0	0	0	0	0	0	0	0	0	0	0
ENSG00000134686.12	13	3	12	38	33	13	41	57	43	23	17	7	31	11	12	8	18	91	13	3	6	15	23	14	3	3	17	8	2	50	21	68	73	4	25	23	15	7	18	27	6	3	20	37	48	28	54	89	28
ENSG00000266239.1	0	0	0	0	0	0	0	0	0	0	0	0	0	0	0	0	0	0	1	0	0	0	0	0	0	0	0	0	0	0	0	0	0	0	0	0	0	0	0	0	0	0	0	0	0	0	0	0	0
ENSG00000222112.1	0	0	0	0	0	0	1	0	0	0	0	0	0	0	0	0	1	0	0	0	0	0	0	0	1	0	0	0	0	0	0	0	1	0	0	0	0	0	0	0	0	3	0	0	0	0	0	1	0
ENSG00000233246.1	0	0	0	0	0	0	0	0	0	0	0	0	0	0	0	0	0	0	0	0	0	0	0	0	0	0	0	0	0	0	0	0	0	0	0	0	0	0	0	0	0	0	0	0	0	0	0	0	0
ENSG00000221225.1	0	0	0	0	0	0	0	0	0	0	0	0	0	0	0	0	0	0	0	0	0	0	0	0	0	0	0	0	0	0	0	0	0	0	0	0	0	0	0	0	0	0	0	0	0	0	0	0	0
ENSG00000234512.1	0	0	0	0	0	0	0	0	1	0	0	0	0	0	0	0	0	0	0	0	0	0	0	0	0	0	0	3	0	1	0	0	0	0	0	0	0	0	0	0	0	0	0	0	0	0	0	0	0
ENSG00000121903.10	4	8	0	0	0	0	0	1	0	2	0	0	1	5	0	0	0	2	4	0	1	0	1	0	0	0	0	0	1	2	0	1	7	1	1	0	3	2	2	0	0	3	2	0	0	0	1	6	0
ENSG00000235907.2	0	0	0	0	0	0	0	0	0	0	0	3	0	0	0	0	5	0	0	0	0	0	0	0	0	0	0	0	0	0	0	0	0	0	0	0	0	0	0	0	0	0	0	0	0	0	1	0	0
ENSG00000121904.13	3	7	3	22	1	0	24	14	0	0	0	11	0	15	4	15	10	1	3	6	1	0	1	0	0	0	5	0	0	5	5	3	1	4	0	0	6	4	2	3	0	0	6	5	2	6	3	13	4
ENSG00000227000.2	0	0	0	1	0	0	0	0	0	1	1	0	0	0	0	0	0	0	0	0	0	0	0	0	0	0	0	0	0	0	0	0	0	0	0	0	0	0	0	0	0	0	0	0	0	0	0	0	0
ENSG00000176256.6	0	1	0	0	0	0	1	0	0	1	0	0	0	0	3	0	0	0	0	0	0	1	0	0	0	0	0	0	0	0	0	0	0	0	0	0	0	0	0	0	0	0	0	0	0	0	0	0	0
ENSG00000231163.1	0	0	0	0	0	0	0	0	0	0	0	0	0	0	0	0	0	0	0	0	0	0	1	0	0	0	0	0	0	0	0	0	0	0	0	0	0	0	0	0	0	0	0	0	0	0	0	0	0
ENSG00000201148.1	0	0	0	0	0	0	0	0	0	0	0	0	0	0	0	0	0	0	0	0	0	0	0	0	0	0	0	0	0	0	0	0	0	0	0	0	0	0	0	0	0	0	0	0	0	0	0	0	0
ENSG00000142698.10	1	4	0	10	0	0	0	0	11	0	0	0	0	0	2	0	0	0	0	0	0	0	0	0	0	0	4	0	0	0	0	0	1	0	0	0	0	0	0	0	0	0	5	0	0	4	0	0	0
ENSG00000221053.1	0	0	0	0	0	0	0	0	0	0	0	0	0	0	0	0	0	0	0	0	0	0	0	0	0	0	0	0	0	0	0	0	0	0	0	0	0	0	0	0	0	0	0	0	0	0	0	0	0
ENSG00000270241.1	0	0	0	0	0	0	0	0	0	0	0	0	0	0	0	0	0	0	0	0	0	0	0	0	0	0	0	0	0	0	0	0	0	0	0	0	0	0	0	0	0	0	0	0	0	0	0	0	0
ENSG00000207941.1	0	0	0	0	0	0	0	0	0	0	0	0	0	0	0	0	0	0	0	0	0	0	0	0	0	0	0	0	0	0	0	0	0	0	0	0	0	0	0	0	0	0	0	0	0	0	0	0	0
ENSG00000163866.8	29	3	47	18	17	27	34	37	29	22	12	29	15	7	16	28	10	32	17	5	8	9	11	26	15	7	7	3	5	14	27	22	37	12	18	5	14	20	16	24	1	14	23	5	2	21	19	30	67
ENSG00000189280.3	31	18	0	9	17	6	8	3	17	0	0	0	33	0	14	0	2	25	22	0	13	6	4	11	0	5	14	0	4	0	2	6	17	3	13	4	0	17	10	59	13	6	6	34	6	7	10	4	1
ENSG00000189433.5	0	2	0	11	6	14	11	0	14	0	0	1	0	0	8	0	2	9	14	0	6	6	14	7	0	1	6	0	1	0	0	0	17	6	1	7	4	10	1	27	0	0	0	13	3	4	5	0	0
ENSG00000255811.1	0	0	0	0	0	0	0	0	0	0	0	0	0	0	0	0	0	0	0	0	0	0	0	0	0	0	0	0	0	0	0	0	0	0	0	0	0	0	0	0	0	0	0	0	0	0	0	0	0
ENSG00000216162.1	0	0	0	0	0	0	0	0	0	0	0	0	0	0	0	0	0	0	0	0	0	0	0	0	0	0	0	0	0	0	0	0	0	0	0	0	0	0	0	0	0	0	0	0	0	0	0	0	0
ENSG00000188910.7	15	7	0	21	40	24	28	8	53	0	7	0	17	0	30	4	18	30	31	0	14	7	6	28	0	2	5	0	1	10	0	30	24	21	6	1	5	29	7	43	3	11	5	14	10	18	13	1	2
ENSG00000187513.8	21	5	12	0	0	5	8	24	0	37	1	11	7	14	0	26	0	12	4	0	4	0	3	1	9	0	6	5	0	7	4	0	2	0	1	0	0	7	14	0	0	0	0	0	5	0	5	2	5
ENSG00000230163.1	0	0	0	0	0	0	0	0	0	0	0	0	0	0	0	0	0	0	0	0	0	0	1	0	0	0	0	0	0	0	0	0	0	0	1	0	0	0	1	0	0	0	0	0	0	0	0	0	0
ENSG00000116544.7	0	0	1	2	1	0	0	0	0	0	0	0	0	0	0	0	0	0	1	0	0	0	1	0	0	0	0	0	0	0	0	0	0	0	0	0	0	0	0	0	0	0	2	0	0	0	0	0	5
ENSG00000252728.1	0	0	0	0	0	0	0	0	11	0	0	0	0	0	0	0	0	0	0	0	0	0	0	0	0	0	0	0	0	0	0	0	0	0	0	0	0	0	0	0	0	0	0	0	1	0	0	0	0
ENSG00000241014.1	1	21	9	1	8	12	5	37	3	16	7	10	9	8	7	3	4	27	3	2	4	4	6	12	3	2	0	5	3	4	6	8	13	11	5	2	11	28	2	16	13	5	14	12	3	0	6	0	8
ENSG00000271741.1	20	10	32	8	33	42	32	49	10	45	25	43	10	30	17	3	1	33	13	6	10	12	9	8	9	9	4	5	1	22	7	46	15	6	14	4	7	20	12	15	0	8	6	9	17	19	25	48	41
ENSG00000243749.1	17	0	15	0	17	22	17	41	0	34	23	24	8	28	9	0	0	30	8	3	8	8	6	8	4	5	3	2	1	21	7	38	15	1	5	1	4	15	6	6	0	5	6	1	13	7	20	47	24
ENSG00000163867.12	19	20	33	20	58	39	38	43	20	43	25	72	32	29	26	12	10	37	16	16	7	16	12	18	15	19	18	6	2	7	31	28	39	28	19	14	8	26	29	33	10	37	22	35	13	16	18	48	64
ENSG00000233940.1	0	0	0	0	0	0	0	0	0	0	0	0	0	0	0	0	0	0	0	0	0	0	0	0	0	0	0	0	0	0	0	0	0	0	0	0	0	0	0	0	0	0	0	0	0	0	0	0	0
ENSG00000197056.5	0	1	37	18	21	19	19	11	0	11	27	15	18	16	6	3	1	11	3	1	4	2	2	10	1	6	4	0	0	0	6	8	17	10	6	7	9	12	7	1	9	10	9	8	0	8	8	35	14
ENSG00000228348.1	0	0	0	0	0	0	0	0	0	0	0	0	0	0	1	0	0	0	0	0	0	0	0	0	0	0	0	0	0	0	0	0	0	0	0	0	0	0	0	0	0	0	0	0	0	0	0	0	0
ENSG00000116560.6	558	503	454	1241	1686	469	657	460	186	381	513	390	748	369	334	112	116	511	277	57	237	319	173	212	96	132	116	77	104	229	279	533	370	255	272	180	131	494	284	336	114	231	249	288	208	225	373	378	1179
ENSG00000201868.1	0	2	0	0	0	2	0	0	1	0	5	3	2	0	0	0	0	0	0	0	0	0	0	0	0	0	0	0	0	0	0	2	0	0	0	0	0	0	0	0	0	2	0	0	0	0	0	0	0
ENSG00000263591.1	0	0	0	2	0	0	0	0	0	0	0	3	0	0	0	0	0	0	1	0	0	0	0	0	0	0	0	1	0	0	1	0	0	2	0	0	0	0	1	0	0	0	0	3	0	0	1	3	0
ENSG00000146463.7	85	22	86	93	152	78	73	60	30	79	81	57	129	69	43	8	22	69	79	8	30	38	7	22	34	33	20	6	11	38	39	25	34	30	32	28	16	50	33	41	25	35	24	36	20	19	51	84	97
ENSG00000240374.2	0	0	0	0	0	0	0	0	0	0	0	0	0	0	0	0	0	0	0	1	0	0	0	0	0	0	0	0	0	0	0	0	0	0	0	0	0	0	0	0	0	0	0	0	0	0	0	0	0
ENSG00000201542.1	1	0	0	1	20	2	12	11	2	7	6	0	8	6	3	0	0	0	5	0	3	4	0	0	10	0	2	0	3	10	0	0	0	6	1	0	0	5	4	10	0	0	0	4	0	0	1	0	3
ENSG00000229994.1	3	9	0	4	1	0	0	0	0	0	0	3	3	0	0	0	0	7	0	0	3	0	1	0	0	0	0	0	0	0	0	4	0	0	0	0	0	1	3	2	1	0	2	1	0	1	0	0	16
ENSG00000227409.1	0	3	3	0	18	3	0	0	0	0	0	0	3	0	1	0	0	3	0	2	0	3	0	1	9	0	0	0	0	0	0	0	0	0	0	5	0	3	1	1	0	0	0	0	2	0	2	5	26
ENSG00000202129.1	0	0	0	0	0	0	0	1	0	0	0	0	0	0	0	0	0	0	0	0	0	0	0	0	0	0	0	0	0	0	0	0	0	0	0	0	0	0	0	0	0	0	0	0	0	0	0	0	0
ENSG00000142687.13	209	52	36	22	150	140	72	59	47	72	101	81	69	62	36	31	20	125	42	17	7	28	29	31	24	45	54	23	54	55	41	63	108	21	57	28	22	54	49	66	3	36	39	124	14	37	57	49	118
ENSG00000236274.1	0	0	0	0	0	5	0	0	0	0	0	0	0	0	0	0	0	5	0	0	0	0	0	0	0	0	0	0	0	0	0	0	0	0	0	0	0	1	0	0	0	0	0	0	0	0	0	0	4
ENSG00000020129.11	56	3	1	32	57	5	14	12	29	30	24	11	20	27	18	14	7	24	16	1	1	3	13	5	3	8	13	15	12	4	18	31	22	8	21	6	2	14	4	13	0	11	13	26	6	14	26	20	20
ENSG00000239636.1	1	0	0	3	11	0	0	8	0	0	4	5	0	0	2	0	0	5	0	0	0	0	0	0	1	0	2	1	0	0	10	4	1	0	5	0	1	0	2	0	0	0	1	0	0	1	2	1	18
ENSG00000116819.6	0	0	0	0	2	0	2	2	0	1	1	2	0	0	0	0	0	0	0	0	0	0	0	1	0	0	0	0	0	0	0	2	0	0	0	4	0	0	2	0	0	0	0	3	0	6	0	0	4
ENSG00000126067.7	212	80	51	114	194	181	270	284	161	53	299	133	225	165	93	59	39	307	134	10	50	78	70	51	27	51	55	30	43	80	118	295	162	97	68	38	82	169	66	134	33	88	84	67	161	129	153	124	210
ENSG00000239859.2	0	1	0	0	0	0	0	0	0	0	0	0	0	0	0	0	0	0	0	0	0	0	0	1	0	0	0	0	0	0	0	0	0	0	0	0	0	0	0	0	0	0	0	0	0	0	2	0	0
ENSG00000142686.7	3	11	0	6	9	0	6	2	0	3	6	1	11	11	3	1	1	6	2	0	2	4	3	2	4	2	0	9	0	1	2	1	3	3	6	1	4	7	6	2	6	2	0	1	2	6	3	16	18
ENSG00000092853.9	100	93	95	183	162	63	69	20	9	25	52	51	158	29	15	1	16	63	53	1	37	48	17	34	7	3	4	6	2	13	24	57	19	34	14	17	18	82	40	15	9	33	2	29	32	37	11	27	342
ENSG00000232335.1	0	0	0	3	16	0	1	0	0	0	0	2	0	0	4	0	0	0	0	0	4	1	1	1	0	0	0	0	0	0	0	1	0	0	0	0	0	2	0	0	0	6	0	0	0	0	0	1	19
ENSG00000134698.10	16	24	33	5	35	17	6	22	7	34	9	20	57	21	7	3	3	21	10	12	5	7	7	3	4	9	3	5	13	9	13	8	14	12	12	9	4	11	13	9	12	3	6	23	3	3	20	29	42
ENSG00000092847.6	96	29	46	55	61	23	79	103	36	40	110	69	146	41	62	20	28	69	59	15	11	13	11	38	25	17	39	16	23	26	49	74	64	27	59	22	46	45	44	51	45	32	38	84	39	58	44	88	119
ENSG00000271164.1	0	0	0	0	0	0	0	0	0	0	0	0	0	0	0	0	0	0	0	0	0	0	0	0	0	0	0	0	0	0	0	0	0	0	0	0	0	0	0	0	0	0	0	0	0	0	0	0	0
ENSG00000271914.1	0	0	2	0	0	6	0	0	0	0	0	0	3	0	0	0	0	0	0	0	0	0	0	0	0	0	0	0	0	0	0	0	0	0	0	0	0	0	0	0	0	0	0	2	0	0	0	0	2
ENSG00000126070.14	65	37	51	93	203	116	42	86	18	87	117	84	206	105	46	65	20	62	46	8	15	50	35	34	23	20	40	24	20	43	34	56	52	66	64	27	23	68	49	92	7	52	42	61	13	29	44	92	106
ENSG00000271554.1	0	14	0	0	0	0	5	0	0	0	0	0	0	0	0	0	0	0	0	0	0	0	1	1	0	0	0	1	1	0	3	0	0	0	2	0	0	0	0	0	0	0	0	0	0	0	0	0	0
ENSG00000232862.4	0	0	0	0	0	0	3	0	0	2	0	0	0	0	0	0	0	0	0	0	0	0	0	0	0	4	0	0	8	1	0	0	0	0	0	0	0	0	0	0	0	0	0	0	0	1	0	0	0
ENSG00000092850.7	0	0	0	0	0	3	1	0	0	0	2	0	1	0	2	0	9	0	0	0	0	0	5	0	0	54	0	0	33	68	1	0	0	0	2	3	0	5	2	5	0	0	0	3	0	0	6	4	0
ENSG00000116863.10	8	12	8	9	37	16	27	22	17	17	29	17	42	9	7	14	6	48	16	2	7	5	13	15	10	19	14	0	28	21	9	50	34	15	8	6	9	29	4	24	2	12	24	14	4	15	6	24	40
ENSG00000171812.6	83	13	0	20	18	53	8	25	11	5	0	1	13	44	5	10	3	126	3	2	19	9	16	11	5	0	1	2	4	28	7	94	34	16	1	7	2	6	3	3	33	22	19	8	0	8	69	260	10
ENSG00000054116.7	88	36	13	60	56	43	67	63	44	25	57	40	96	17	55	5	16	78	25	8	25	27	23	26	6	14	14	4	14	15	47	68	59	22	26	14	25	32	15	59	6	29	37	20	21	37	42	51	85
ENSG00000116871.11	90	58	69	72	126	47	53	105	317	63	94	90	117	83	40	28	11	125	69	11	19	29	26	43	27	30	16	11	5	32	23	48	63	40	29	43	34	72	28	40	8	82	40	53	18	23	92	206	91
ENSG00000264592.1	0	0	0	0	0	0	0	0	0	0	0	0	0	0	0	0	0	0	1	0	0	0	0	0	0	0	0	0	0	0	0	0	0	0	0	0	2	0	0	0	0	0	0	0	0	0	0	1	0
ENSG00000054118.9	404	209	225	342	510	181	217	181	153	210	228	137	473	293	161	53	32	203	128	17	113	123	65	120	64	67	44	32	51	114	112	240	111	109	88	77	35	201	147	106	26	133	45	112	80	84	203	253	681
ENSG00000231849.1	0	0	0	0	0	0	0	0	0	0	0	0	0	0	0	0	0	0	0	0	0	0	0	0	0	0	0	0	0	0	0	0	0	0	0	0	0	0	0	0	0	0	0	0	0	0	0	0	0
ENSG00000214193.5	0	27	0	2	5	4	3	1	0	5	2	1	18	5	2	12	0	2	0	1	2	1	2	4	0	9	4	0	3	10	14	5	0	4	1	16	5	0	1	5	0	4	0	0	0	0	2	16	3
ENSG00000142694.6	112	29	77	66	66	30	24	74	3	15	2	7	100	76	14	52	9	42	13	1	8	11	14	7	12	21	6	6	6	34	23	23	16	8	29	31	7	14	21	14	3	24	18	26	21	18	65	177	11
ENSG00000116883.8	1	10	0	2	3	0	6	2	11	0	6	1	7	5	3	6	5	2	3	0	2	1	3	3	5	11	5	1	9	9	0	7	3	2	3	9	5	2	3	5	0	1	2	0	0	0	7	18	8
ENSG00000196182.6	131	19	36	99	142	79	40	11	30	34	8	21	128	60	42	18	17	75	30	4	11	18	22	18	11	13	14	7	23	44	31	45	59	21	33	4	20	24	23	56	19	13	10	14	5	26	24	36	261
ENSG00000181817.5	40	1	35	4	60	24	22	22	7	19	22	9	21	11	8	12	9	43	17	4	7	7	6	5	6	6	3	9	3	2	13	31	25	4	5	1	11	11	10	8	5	4	16	14	3	9	16	26	110
ENSG00000222821.1	0	0	0	0	0	0	0	0	0	0	0	0	0	0	0	0	0	0	0	0	0	0	0	0	0	0	0	0	0	0	0	0	0	0	0	0	0	0	0	0	0	0	0	0	0	0	0	0	0
ENSG00000116885.14	14	0	0	0	3	5	10	1	0	2	0	0	2	0	0	0	2	11	1	0	0	1	0	0	0	15	1	0	25	55	5	16	2	0	5	1	5	5	3	11	2	0	5	1	8	0	11	8	7
ENSG00000201448.1	0	0	0	0	0	0	0	0	0	0	0	0	0	0	0	0	0	0	0	1	0	0	0	0	0	0	0	0	0	0	0	4	0	0	0	0	0	0	0	0	0	0	0	0	0	0	0	0	0
ENSG00000116898.7	84	19	63	32	42	28	47	28	34	26	65	15	67	44	18	4	5	94	21	2	16	23	21	16	7	6	4	1	9	19	24	95	60	13	13	17	6	27	13	29	18	14	39	23	17	20	50	18	97
ENSG00000119535.13	17	0	0	8	15	30	19	53	4	2	22	0	12	12	5	24	2	13	18	5	0	8	9	0	2	3	3	7	4	19	17	4	4	5	18	12	4	7	7	2	0	5	20	7	3	2	9	26	4
ENSG00000230214.1	0	0	0	0	0	0	0	0	0	0	0	0	0	0	0	0	0	0	0	0	0	0	0	0	0	0	0	0	0	0	0	0	0	0	0	0	0	0	0	0	0	0	0	0	0	0	0	0	0
ENSG00000234481.1	0	0	0	0	0	0	0	0	0	0	0	0	0	0	0	0	0	0	0	0	1	0	0	0	0	0	0	0	0	0	0	0	0	0	0	0	0	0	0	0	0	0	0	0	0	0	0	0	0
ENSG00000163873.5	0	0	0	0	0	0	0	0	0	0	0	0	0	0	0	0	0	0	0	0	0	0	0	0	0	0	0	0	0	0	0	0	0	0	0	0	0	0	0	0	0	0	0	0	0	0	0	0	0
ENSG00000264698.1	0	0	0	0	0	0	0	0	1	0	0	0	0	0	0	0	0	0	0	0	0	0	0	0	0	0	0	0	0	0	0	0	0	0	0	0	0	0	0	0	0	0	0	0	0	0	0	0	0
ENSG00000207328.1	0	0	0	0	0	0	0	0	0	0	0	4	0	0	0	0	0	0	1	0	0	0	0	0	0	0	0	0	0	0	0	0	0	0	0	0	2	0	0	0	0	0	0	0	0	0	2	0	0
ENSG00000223944.1	0	0	0	0	0	0	0	0	0	0	0	0	0	0	0	0	0	0	0	0	0	0	0	0	0	0	0	0	0	0	0	0	0	0	0	0	0	0	0	0	0	0	0	0	0	0	0	0	0
ENSG00000252368.1	0	0	0	0	0	0	0	0	0	0	0	0	0	0	0	0	0	0	0	0	0	0	0	0	0	0	0	0	0	0	0	0	0	0	0	0	0	0	0	0	0	0	0	0	0	0	0	0	0
ENSG00000230451.2	0	0	0	0	0	0	0	0	0	0	0	0	0	0	0	0	0	0	0	0	0	0	0	0	0	0	0	0	0	0	0	0	0	0	0	0	0	0	0	0	0	0	0	0	0	0	0	0	0
ENSG00000233621.1	0	0	0	1	0	0	2	4	0	3	0	0	0	0	0	1	0	3	1	0	0	0	0	0	0	0	2	0	1	0	0	0	0	0	0	0	0	0	0	0	0	0	0	0	0	0	1	0	0
ENSG00000163874.8	41	2	4	18	36	22	21	36	70	26	11	46	41	24	13	6	11	34	12	4	7	12	16	14	5	21	10	7	3	14	18	21	54	4	7	3	5	12	3	46	5	11	19	18	5	8	30	22	35
ENSG00000163875.11	45	14	11	16	40	14	56	59	49	20	28	11	57	31	18	18	10	47	13	2	14	22	23	15	5	15	15	6	32	31	31	27	63	9	27	12	17	39	24	28	3	17	28	31	10	20	26	54	85
ENSG00000263675.1	0	0	0	0	0	0	0	0	0	0	0	0	0	0	0	0	0	0	0	0	0	0	0	0	0	0	0	0	0	0	0	0	0	0	0	0	0	0	0	0	0	0	0	0	0	0	0	0	0
ENSG00000163877.9	29	6	1	14	38	14	21	28	7	17	8	15	35	14	7	5	2	28	10	4	2	13	0	9	2	6	6	7	5	15	18	9	21	10	9	10	5	12	13	13	14	11	14	17	5	6	9	4	16
ENSG00000232273.1	0	0	0	0	0	0	0	0	0	0	0	0	0	0	0	0	0	0	0	0	0	0	0	0	0	0	0	0	0	0	0	0	0	0	0	0	0	0	0	0	0	0	0	0	0	0	0	0	0
ENSG00000237749.3	0	1	0	1	0	0	0	0	0	0	0	0	0	0	0	0	0	5	0	0	1	0	0	0	0	0	0	0	0	0	0	0	0	0	0	0	0	0	1	0	0	0	0	0	0	0	0	3	2
ENSG00000163879.9	23	0	8	3	5	1	16	41	5	0	12	4	20	0	4	0	0	34	8	2	3	9	8	8	1	51	4	2	66	54	4	16	4	12	4	0	5	5	9	13	7	14	6	5	4	0	24	8	8
ENSG00000134697.8	169	70	66	80	149	57	140	74	36	21	60	33	162	67	39	17	25	211	40	5	34	49	26	40	13	21	19	4	22	32	24	137	60	29	22	15	13	55	24	32	16	39	21	36	41	20	61	95	121
ENSG00000169218.9	0	3	18	0	0	1	0	0	0	3	0	1	2	5	0	0	4	0	0	0	0	0	0	0	0	0	0	0	0	0	0	0	2	0	1	0	0	0	0	4	6	3	4	3	0	0	0	0	0
ENSG00000116922.10	12	0	0	1	26	30	2	5	2	13	16	8	10	9	4	0	1	34	2	0	4	8	4	4	0	4	7	0	2	7	15	17	9	8	4	1	1	13	2	9	12	3	0	11	4	8	3	22	5
ENSG00000134690.6	32	32	0	14	34	14	38	20	3	6	36	14	42	11	9	9	6	58	19	5	6	11	15	11	6	0	7	3	1	3	9	35	15	18	6	1	9	41	3	7	12	3	13	10	8	28	20	14	175
ENSG00000183317.12	4	0	2	5	3	0	5	9	0	1	3	2	0	11	3	0	1	0	2	0	0	3	1	6	0	0	3	0	0	0	0	6	5	4	2	0	1	3	1	1	1	1	0	7	4	0	0	0	2
ENSG00000200421.1	0	6	0	0	0	0	2	0	0	0	0	3	0	0	0	3	0	0	1	0	0	0	0	1	0	0	0	0	2	0	0	0	0	0	0	0	0	1	0	2	0	0	4	0	0	3	0	0	0
ENSG00000238871.1	0	0	0	0	0	0	2	0	0	0	0	0	0	0	0	0	2	0	0	0	0	0	0	0	0	0	0	0	0	0	0	0	0	0	0	0	0	0	0	0	0	0	3	0	1	0	0	0	0
ENSG00000214141.4	0	0	0	0	0	0	0	0	0	0	0	0	0	0	0	0	0	0	0	0	0	0	0	0	0	0	0	0	0	0	0	0	0	0	0	0	0	0	0	0	0	0	0	1	0	0	0	0	0
ENSG00000227416.2	0	0	0	0	0	0	0	0	0	0	0	0	0	0	0	0	0	0	0	0	0	0	0	0	0	0	0	0	0	0	0	0	0	0	0	0	0	0	0	0	0	0	0	0	0	0	0	0	0
ENSG00000185090.10	1	0	0	2	31	13	34	5	0	2	34	3	63	9	9	0	0	7	7	1	0	13	3	13	0	1	0	1	2	3	5	10	41	3	10	0	2	2	20	1	0	2	17	11	10	15	0	0	0
ENSG00000233728.1	0	0	0	0	0	0	0	0	0	0	0	0	0	0	0	0	0	0	0	0	0	0	0	0	0	0	0	1	0	0	0	0	0	0	0	0	0	0	0	0	0	0	0	0	0	0	0	0	0
ENSG00000196449.3	31	15	0	1	17	2	25	24	28	3	15	3	23	7	15	4	14	33	10	1	7	9	4	10	2	7	8	2	4	7	2	55	31	2	9	2	3	10	12	30	0	4	9	6	22	8	13	7	26
ENSG00000197982.12	92	8	24	32	97	37	29	24	15	7	61	12	50	17	28	27	5	68	32	5	25	18	6	33	14	14	9	1	17	29	16	39	38	11	24	14	11	47	12	13	3	10	20	18	18	12	27	52	20
ENSG00000188786.9	88	12	42	19	32	35	55	23	77	48	41	43	87	28	19	12	11	59	19	1	15	11	7	12	11	29	12	5	28	31	39	41	67	20	17	8	11	30	14	35	3	24	28	25	15	21	24	37	55
ENSG00000230610.1	0	0	0	0	0	0	0	0	0	0	0	0	0	0	0	0	0	0	0	0	0	0	0	0	0	0	0	0	0	0	0	0	0	0	0	0	0	0	0	0	0	0	0	0	0	0	0	0	0
ENSG00000235673.1	0	0	0	0	0	0	0	0	0	0	0	0	0	0	0	0	0	0	0	0	0	0	0	0	0	0	0	0	0	0	0	0	0	0	0	0	0	0	0	0	0	0	0	0	0	0	0	0	0
ENSG00000230955.1	35	6	33	6	7	23	60	29	0	42	44	32	37	21	6	0	0	40	9	3	1	16	14	11	18	10	4	5	9	5	21	11	40	5	2	13	14	20	11	17	0	16	20	4	21	26	33	41	110
ENSG00000204084.8	36	28	76	27	29	24	89	35	1	67	62	34	50	31	11	2	5	42	20	11	1	18	18	14	22	11	4	5	13	9	28	12	45	8	8	18	42	24	17	23	0	29	28	8	35	48	35	45	120
ENSG00000252448.1	0	0	0	0	0	0	0	0	0	0	0	0	0	0	0	0	0	0	0	0	0	0	0	0	0	0	0	0	0	0	0	0	0	0	0	0	0	0	0	0	0	0	0	0	0	0	0	0	0
ENSG00000222282.1	0	0	0	0	0	0	0	0	9	0	0	0	1	0	0	0	3	0	0	0	0	0	0	0	0	1	0	0	0	0	0	0	0	0	0	0	0	0	0	0	0	0	0	0	0	0	0	4	0
ENSG00000183431.7	35	49	14	57	53	54	76	39	9	27	56	6	70	12	18	11	6	89	18	9	16	24	12	18	6	11	23	6	14	17	26	54	46	18	1	7	15	40	5	29	32	4	28	27	18	11	18	17	148
ENSG00000212541.1	4	0	0	0	0	0	0	1	0	0	0	1	1	0	0	0	2	0	0	0	0	0	0	0	0	0	0	0	0	0	0	0	0	0	0	0	0	0	0	0	0	0	0	0	0	0	0	0	0
ENSG00000183386.5	17	7	22	0	27	18	5	14	24	11	5	5	34	7	5	17	0	23	3	0	0	1	1	5	3	2	3	0	0	0	8	5	11	3	4	3	1	5	6	4	3	9	6	8	5	3	13	19	6
ENSG00000183520.7	64	57	31	62	52	14	25	33	66	12	34	16	73	19	13	8	9	88	21	1	20	10	9	9	4	9	7	5	7	12	20	95	32	14	20	22	10	24	13	16	10	17	24	10	11	15	18	29	86
ENSG00000185668.5	8	4	10	0	4	17	5	26	13	19	0	0	26	7	3	4	1	8	11	6	3	0	3	0	2	5	0	1	1	1	5	4	19	1	2	0	0	3	2	20	0	1	5	8	6	3	11	8	20
ENSG00000224592.1	0	1	0	0	2	0	0	0	0	0	0	0	3	0	0	0	0	0	0	0	0	0	0	0	0	0	0	0	0	0	0	0	0	0	1	0	0	1	0	0	0	0	0	1	0	0	1	0	0
ENSG00000223589.2	0	0	0	0	0	0	0	0	0	0	0	0	0	0	0	0	0	0	0	0	0	0	0	0	0	0	0	0	0	0	0	0	0	0	0	0	0	0	0	0	0	0	0	0	0	0	0	0	0
ENSG00000265596.1	0	0	0	0	0	0	0	0	0	0	0	0	0	0	0	0	0	0	0	0	0	0	0	0	0	0	0	0	0	0	0	0	0	0	0	0	0	0	0	0	0	0	0	0	0	0	0	0	0
ENSG00000237290.1	0	0	0	0	0	0	0	1	0	0	0	0	0	0	0	0	0	0	0	0	0	0	0	0	0	0	0	0	0	0	0	0	0	0	0	0	0	0	0	0	0	0	0	0	0	0	0	0	0
ENSG00000200796.1	0	0	0	0	0	0	0	0	0	0	0	0	0	0	0	0	0	0	0	0	0	0	0	0	0	0	0	0	0	0	0	0	0	0	0	0	0	0	0	0	0	0	0	0	0	0	0	0	0
ENSG00000238063.1	0	0	0	0	0	0	0	0	0	0	0	0	0	0	0	0	0	0	0	0	0	0	0	0	0	0	0	0	0	0	0	0	0	0	0	0	0	0	0	0	0	0	0	0	0	0	0	0	0
ENSG00000215895.4	0	0	0	0	0	0	0	0	0	0	0	0	0	1	0	0	0	0	0	0	0	0	0	0	0	0	0	0	0	0	0	0	0	0	0	0	0	0	0	0	0	0	0	0	0	0	0	0	0
ENSG00000116954.7	117	37	29	24	50	40	46	91	71	77	73	35	78	27	34	24	14	142	35	17	15	9	14	21	14	16	11	17	3	55	42	75	109	26	32	15	8	37	28	39	19	31	26	31	29	32	71	51	99
ENSG00000228436.2	0	32	0	23	25	9	6	4	4	12	5	4	16	3	8	0	0	9	12	1	3	4	0	8	1	10	2	1	5	4	0	2	1	12	2	12	4	12	1	15	0	1	3	6	0	0	3	1	0
ENSG00000214114.4	76	3	0	28	81	45	40	18	6	20	16	32	69	27	22	9	3	88	13	0	11	16	11	16	10	33	12	6	49	46	32	46	44	23	14	11	13	35	18	11	14	11	17	26	9	17	20	31	68
ENSG00000131233.8	23	2	0	12	37	0	19	5	6	7	7	16	26	20	8	4	1	17	11	1	6	3	8	9	4	25	6	4	18	13	16	11	17	12	8	9	0	15	10	9	0	10	3	12	1	1	5	9	25
ENSG00000158315.6	4	60	3	59	34	19	5	4	38	2	1	0	27	2	19	1	13	21	22	0	5	5	4	13	0	12	2	0	6	8	0	5	5	12	9	6	3	7	6	23	3	6	0	12	5	0	8	0	5
ENSG00000199963.1	0	0	0	0	0	0	0	0	0	0	0	0	0	0	0	0	0	0	0	0	0	0	0	0	0	0	0	0	0	0	0	0	0	0	0	0	0	0	0	0	0	0	0	0	0	0	0	0	0
ENSG00000207466.1	0	2	0	0	0	0	0	0	0	0	0	0	0	0	0	0	0	0	0	0	0	0	0	0	0	0	0	0	0	0	0	0	0	0	0	0	0	0	0	0	0	0	0	0	0	0	0	0	0
ENSG00000235549.1	0	0	0	0	0	0	0	0	0	0	0	0	0	0	0	0	0	0	0	0	0	0	0	0	0	0	0	0	0	0	0	0	0	0	0	0	0	0	0	0	0	0	0	0	0	0	0	0	0
ENSG00000174574.11	17	11	6	33	21	8	27	16	16	10	22	2	22	19	7	17	1	73	8	0	8	10	11	11	20	1	10	4	10	5	9	21	61	13	3	5	2	7	16	25	3	5	14	9	5	8	22	24	63
ENSG00000168653.6	128	41	21	61	59	25	91	37	73	13	20	14	45	10	11	1	1	131	25	11	30	33	29	18	2	5	7	1	13	27	19	137	55	2	24	15	14	33	26	28	0	4	20	25	20	27	49	84	122
ENSG00000127603.19	618	416	463	527	617	340	336	463	140	488	436	436	744	433	154	237	88	431	386	62	142	104	104	108	124	110	59	74	59	155	260	285	164	152	185	196	105	247	238	209	28	237	110	177	105	138	250	560	270
ENSG00000206654.1	0	0	0	0	0	0	0	0	0	0	0	0	0	0	0	0	0	0	0	0	0	0	0	0	0	0	0	0	0	0	0	0	0	0	0	0	0	0	0	0	0	0	0	0	0	0	0	0	0
ENSG00000222378.1	0	0	0	0	0	0	0	0	0	0	0	0	0	0	0	0	0	0	0	0	0	0	0	0	0	0	0	0	0	0	0	0	0	0	0	0	0	0	0	0	0	0	0	0	0	0	0	0	0
ENSG00000270040.1	0	0	0	0	0	0	0	0	0	0	0	0	0	0	0	0	0	1	0	0	0	0	0	1	0	0	0	0	0	1	0	0	0	0	0	0	0	1	7	0	0	0	0	0	0	0	0	0	0
ENSG00000226438.1	0	0	0	0	0	0	0	0	0	0	0	5	0	0	0	0	0	0	2	0	0	0	0	0	0	0	0	0	0	0	0	0	0	0	0	0	0	0	0	0	0	0	0	0	0	0	1	0	0
ENSG00000217897.2	0	0	1	0	0	0	0	0	0	0	0	0	0	0	0	0	0	0	0	0	0	0	0	0	0	0	0	0	0	0	0	0	0	0	0	0	0	0	0	0	0	0	0	0	0	0	0	0	0
ENSG00000255103.1	0	2	0	16	2	10	9	4	0	19	15	10	42	24	7	10	0	30	11	0	1	5	2	4	5	6	2	0	10	4	4	10	6	4	0	7	1	6	2	4	9	2	3	5	0	8	7	6	3
ENSG00000183682.7	0	0	0	0	0	0	0	0	0	0	0	0	0	0	0	0	0	0	0	0	0	0	0	0	0	0	0	0	0	0	0	0	0	0	0	0	1	0	0	0	0	0	0	0	0	0	0	0	2
ENSG00000237624.1	0	0	0	0	0	0	0	0	0	0	0	0	0	0	0	0	0	0	0	0	0	0	0	0	0	0	0	0	0	0	0	0	0	0	0	0	0	0	0	0	0	0	0	0	0	0	0	0	1
ENSG00000182109.3	2	3	0	0	1	8	0	7	0	2	0	0	1	0	0	0	0	0	0	1	0	1	0	0	0	0	0	0	0	0	0	1	1	0	1	0	0	0	0	3	4	0	0	1	0	1	3	5	3
ENSG00000243970.1	0	0	0	8	0	0	0	0	0	0	0	0	0	0	0	0	0	0	0	0	0	0	0	0	0	0	0	0	0	0	0	0	0	0	0	0	0	0	0	0	0	0	0	0	0	0	0	0	0
ENSG00000090621.9	316	139	57	91	251	140	182	173	143	95	196	134	221	134	126	83	49	429	171	12	41	86	53	80	42	48	68	20	40	79	119	166	108	74	100	55	57	90	38	62	109	104	88	146	75	104	112	139	325
ENSG00000228060.1	0	0	0	0	0	1	4	0	0	6	0	0	0	0	0	0	3	0	0	0	0	0	2	0	2	0	0	0	0	0	0	0	0	1	0	1	0	0	0	0	0	0	0	3	0	0	2	0	1
ENSG00000201457.1	0	0	0	0	0	0	0	0	0	0	0	6	0	0	0	0	1	0	0	0	3	0	0	0	0	1	0	0	1	0	0	0	0	0	0	0	0	0	2	0	0	0	0	0	0	0	0	1	0
ENSG00000163909.6	1	0	0	0	1	0	1	1	0	0	0	0	5	8	2	0	0	6	6	0	0	1	0	0	1	0	0	0	0	0	0	0	9	0	0	0	0	1	1	0	0	4	0	6	0	0	1	20	0
ENSG00000225903.1	0	0	0	0	0	0	0	0	0	0	0	0	0	0	0	0	0	0	0	0	0	0	0	0	0	0	0	0	0	0	0	0	0	0	0	0	0	0	0	0	0	0	0	0	0	0	0	0	0
ENSG00000116981.3	0	0	0	0	0	0	0	0	0	0	0	0	0	0	0	0	0	0	0	0	0	0	0	0	0	0	0	0	0	0	0	0	0	0	0	0	0	0	0	0	0	0	0	0	0	0	0	0	0
ENSG00000116983.8	0	0	0	0	2	3	0	0	5	6	0	0	0	0	0	0	0	0	0	0	0	0	0	0	2	3	0	1	0	5	0	0	1	0	0	5	0	0	2	8	0	0	0	4	0	5	0	1	0
ENSG00000084072.12	14	9	5	30	9	16	2	4	1	2	10	7	28	11	8	12	9	27	9	5	12	4	5	6	0	2	4	0	1	3	12	16	8	0	6	9	3	10	5	8	3	10	6	12	2	12	9	9	43
ENSG00000225333.5	0	0	0	0	0	0	0	0	0	0	0	0	1	0	1	0	0	1	1	0	0	0	0	0	0	0	0	0	0	1	0	1	0	0	0	0	0	0	0	0	0	0	0	0	0	0	0	1	0
ENSG00000252413.1	0	0	6	0	0	0	0	0	0	0	0	0	0	1	0	0	0	0	0	0	0	0	0	0	0	0	0	0	0	0	0	0	0	0	0	0	1	0	1	1	0	0	0	0	0	0	0	0	0
ENSG00000116985.6	10	6	17	0	7	0	0	16	0	1	0	0	0	7	0	3	0	4	4	3	1	0	1	0	0	1	1	0	0	1	8	0	5	0	0	5	0	1	0	1	0	1	1	1	0	6	3	20	2
ENSG00000198754.5	0	0	0	0	0	0	0	0	0	0	1	0	0	0	0	0	0	0	0	0	0	0	0	0	0	0	0	0	0	0	0	0	0	0	0	0	0	0	0	0	0	0	0	0	0	0	0	0	0
ENSG00000261798.1	1	0	0	0	0	0	0	0	0	0	0	0	0	0	0	0	0	0	0	0	0	0	1	0	0	0	0	0	0	0	0	0	0	0	0	0	0	0	0	0	0	0	0	0	0	0	0	0	0
ENSG00000229213.1	0	0	0	0	0	0	0	0	0	0	0	0	0	0	0	0	0	0	0	0	0	0	0	0	0	0	0	0	0	0	0	0	0	0	0	0	0	0	0	0	0	0	0	0	0	0	0	0	0
ENSG00000043514.11	17	9	0	26	13	17	12	0	0	5	13	2	55	6	20	11	7	28	19	6	3	7	10	8	7	9	20	3	11	6	2	24	30	8	9	1	10	18	14	18	13	11	7	20	1	2	11	15	15
ENSG00000202222.1	5	13	2	0	0	2	4	0	0	0	16	3	5	12	0	2	0	4	10	0	0	0	0	3	4	3	6	5	1	0	0	3	7	4	1	6	0	2	3	2	10	2	0	7	0	0	3	4	5
ENSG00000116990.9	0	0	1	8	20	6	3	16	0	14	24	0	6	1	8	2	0	0	10	0	0	5	2	8	0	4	7	0	4	11	7	7	6	3	12	0	3	6	4	3	15	0	3	15	3	4	6	1	1
ENSG00000236546.1	0	0	0	0	6	0	0	0	0	6	10	0	1	0	0	0	0	0	4	0	0	0	0	1	0	0	0	0	0	2	0	0	0	0	5	0	0	0	0	0	0	0	1	1	0	1	0	0	0
ENSG00000207356.1	1	0	4	0	0	0	0	0	4	0	0	0	0	0	0	0	0	0	2	0	0	0	0	0	0	0	1	0	0	0	2	0	0	0	0	0	2	0	0	0	0	0	0	0	0	1	0	0	0
ENSG00000168389.13	0	12	0	13	2	0	17	5	3	6	6	0	2	9	2	10	0	18	4	0	6	2	1	0	0	8	0	0	2	6	3	13	1	0	7	0	2	6	5	0	11	4	4	0	1	0	1	9	9
ENSG00000228477.1	0	0	0	0	0	0	0	0	0	0	0	0	0	0	0	0	0	0	0	0	0	0	0	0	0	0	0	0	0	0	0	0	2	0	1	0	0	1	0	0	0	0	0	1	0	0	0	0	1
ENSG00000131236.12	193	34	71	33	81	46	70	106	81	82	30	96	117	78	33	40	11	201	64	23	19	57	43	31	35	22	21	16	27	52	68	89	152	16	34	39	27	47	53	61	56	30	51	50	18	46	110	243	523
ENSG00000131238.12	137	12	28	38	67	14	69	123	19	80	40	42	91	79	12	12	1	137	37	4	15	42	27	17	8	10	20	19	16	45	41	167	117	7	14	31	21	16	15	37	2	42	27	35	22	10	54	227	71
ENSG00000226745.2	0	0	0	0	0	0	0	0	0	0	0	0	0	0	0	0	0	0	0	0	0	0	0	0	0	0	0	0	0	0	0	0	0	0	0	0	0	0	0	0	0	0	0	0	0	0	0	0	1
ENSG00000117000.8	97	51	20	42	91	23	14	74	40	37	23	33	147	43	25	34	17	94	47	5	12	23	11	19	13	19	10	3	10	22	45	34	52	17	26	10	4	24	24	25	43	32	22	32	1	13	32	67	92
ENSG00000207508.1	0	0	0	0	0	0	0	0	0	7	0	0	0	0	0	0	0	0	0	0	0	0	0	0	0	0	0	0	0	0	0	0	0	0	0	0	0	0	0	0	0	0	0	0	0	0	1	0	0
ENSG00000188800.5	0	0	0	0	0	0	0	0	0	2	1	0	0	0	0	0	4	5	0	0	0	0	0	0	0	0	0	0	1	0	0	0	0	0	0	1	0	0	1	0	0	0	0	0	0	0	1	0	0
ENSG00000259943.1	1	0	0	0	0	0	4	4	9	2	9	11	5	0	9	0	0	4	6	0	4	0	0	5	0	4	4	2	3	2	2	3	7	0	1	1	0	6	7	0	0	5	1	7	0	0	8	0	29
ENSG00000084073.4	60	73	46	58	86	18	35	22	14	33	91	30	167	42	28	20	6	109	42	8	6	18	12	13	5	35	13	7	20	34	33	67	30	12	29	20	6	30	28	40	27	29	26	34	17	22	41	97	55
ENSG00000231296.1	0	0	0	0	0	0	0	0	0	0	0	0	0	0	0	0	0	0	0	0	0	0	0	0	0	0	0	0	0	0	0	0	0	0	0	0	0	0	0	0	0	0	0	0	0	0	0	0	0
ENSG00000049089.9	27	0	13	30	65	0	54	6	3	1	12	0	77	19	15	0	7	65	11	0	3	8	7	1	0	3	7	1	7	4	4	1	0	2	24	1	7	3	1	67	5	3	4	29	10	4	8	19	9
ENSG00000227311.2	0	0	0	0	0	0	0	0	0	0	0	0	0	0	0	1	0	0	1	0	0	0	0	0	0	0	0	0	0	0	0	0	0	0	0	0	0	0	0	0	0	0	0	0	0	0	0	0	4
ENSG00000084070.7	120	97	75	110	259	121	82	174	6	112	60	94	66	43	14	34	9	99	27	15	10	58	18	13	50	21	26	25	26	53	63	46	55	5	67	49	9	32	32	26	44	26	41	30	16	40	62	49	232
ENSG00000213172.3	0	0	0	0	0	0	0	0	0	0	0	0	0	0	0	0	0	0	0	0	0	0	0	0	0	0	0	0	0	0	0	0	0	0	0	0	0	0	0	0	0	0	0	0	0	0	0	0	0
ENSG00000187801.10	0	0	0	7	4	0	0	0	0	0	1	2	4	0	4	0	0	4	0	0	0	0	0	0	0	0	5	0	0	0	1	0	0	0	1	0	0	3	1	0	0	0	0	2	0	0	3	3	2
ENSG00000260920.1	3	0	0	4	3	0	0	0	0	0	14	1	8	0	0	0	0	8	0	0	4	2	2	0	1	0	4	0	0	3	5	3	2	0	1	0	0	1	0	0	5	1	1	3	1	1	0	0	6
ENSG00000187815.5	4	0	0	17	4	10	0	7	0	2	0	8	12	6	3	0	1	2	4	0	8	2	0	1	1	2	1	3	1	1	2	2	0	1	0	4	0	1	5	1	0	1	1	7	1	0	7	13	1
ENSG00000238287.1	0	0	0	0	0	2	0	0	0	0	0	0	0	0	0	0	0	0	6	0	0	0	1	0	0	1	1	4	0	0	0	0	0	0	1	0	0	0	1	2	0	0	0	3	0	0	2	0	3
ENSG00000164002.7	23	0	0	2	8	2	22	15	0	5	2	11	10	11	5	0	0	14	5	4	2	6	2	1	0	2	3	3	3	0	8	2	4	3	0	0	6	9	7	7	0	6	3	0	0	0	9	7	12
ENSG00000227278.1	0	0	0	0	0	0	0	0	0	0	0	0	0	0	0	0	0	0	0	0	0	0	0	0	0	0	0	0	3	0	0	0	0	0	0	0	0	0	0	0	0	0	0	0	0	0	0	0	0
ENSG00000238186.1	22	0	0	2	8	2	22	15	0	5	0	8	6	9	5	0	0	11	1	4	2	6	2	1	0	2	3	3	0	0	8	2	4	2	0	0	6	9	3	5	0	6	3	0	0	0	7	7	12
ENSG00000117010.11	11	5	5	7	4	0	6	10	1	4	9	1	12	9	10	6	8	3	13	2	3	2	2	6	2	1	3	0	0	0	17	11	8	6	4	2	1	3	1	3	3	0	4	4	6	0	22	14	22
ENSG00000236505.1	0	0	0	0	0	0	0	0	0	0	0	0	0	0	0	0	0	0	0	0	0	0	0	0	0	0	0	0	0	0	0	0	0	0	0	0	0	0	0	0	0	0	0	0	0	0	0	0	0
ENSG00000233910.1	0	0	0	0	0	0	0	0	0	0	0	0	0	0	0	0	0	0	0	0	0	0	0	0	0	0	0	0	0	0	0	0	0	0	0	0	0	0	0	0	0	0	0	0	0	0	0	0	0
ENSG00000117016.5	0	0	0	0	0	2	0	1	0	0	0	1	3	4	1	0	4	6	5	0	0	1	0	2	1	0	2	3	0	3	0	3	5	14	8	4	0	3	1	0	0	0	3	1	2	0	1	2	15
ENSG00000237899.1	0	0	1	2	0	0	0	0	0	0	0	0	2	0	0	0	0	0	1	0	0	0	0	0	0	0	0	0	0	0	0	0	1	0	1	0	0	0	0	0	7	0	0	0	0	0	0	0	0
ENSG00000272145.1	9	6	0	5	3	2	3	11	0	7	13	0	4	1	3	0	1	0	2	0	2	1	1	0	0	0	0	0	0	2	0	0	0	0	0	2	0	0	2	6	0	3	0	0	1	0	2	0	4
ENSG00000066136.15	33	6	19	4	38	10	22	35	32	14	25	18	31	23	11	0	4	43	8	3	8	8	7	17	13	8	7	0	7	10	14	35	45	10	4	7	9	21	18	22	8	7	16	32	13	18	19	32	109
ENSG00000198974.1	0	0	0	0	0	0	0	0	0	0	0	0	0	0	0	0	0	0	0	0	0	0	0	0	0	0	0	0	0	0	0	0	0	0	0	0	0	0	0	0	0	0	0	0	0	0	0	0	0
ENSG00000207962.1	0	0	0	0	0	0	0	0	0	0	0	0	0	0	0	0	0	0	0	0	0	0	0	0	0	0	0	0	0	0	0	0	0	0	0	0	0	0	0	0	0	0	0	0	0	0	0	0	0
ENSG00000117013.10	0	0	0	0	0	0	0	0	0	0	0	0	0	0	0	0	0	1	0	0	2	0	0	1	0	0	0	1	2	1	0	1	0	0	0	0	0	0	0	2	5	0	0	0	0	4	1	0	0
ENSG00000264582.1	0	0	0	0	0	7	0	0	0	0	0	3	0	1	0	0	0	0	0	0	3	0	0	0	0	0	0	0	0	0	0	0	0	0	0	0	0	0	0	0	0	0	0	0	0	0	0	0	0
ENSG00000179862.5	26	1	0	31	3	3	1	2	15	0	0	0	20	0	0	0	0	13	4	0	5	4	11	2	0	4	1	0	7	19	4	1	9	1	1	3	1	1	1	0	4	3	0	20	2	6	1	2	2
ENSG00000229528.1	0	0	0	0	0	0	0	0	0	8	0	0	0	0	0	0	0	0	0	0	0	0	0	0	0	0	0	0	0	0	0	0	0	0	0	0	0	0	0	0	0	0	0	0	0	0	0	0	0
ENSG00000228940.1	0	0	0	0	0	0	0	0	0	0	0	0	0	0	0	0	0	0	0	0	0	0	0	0	0	0	0	0	0	0	0	0	0	0	0	0	0	0	0	0	0	0	0	0	0	0	0	0	0
ENSG00000233118.2	0	0	0	0	0	0	0	0	0	0	0	0	0	0	0	0	0	0	0	0	0	0	0	0	0	0	0	0	0	0	0	0	0	0	0	0	0	0	0	0	0	0	0	0	0	0	0	0	0
ENSG00000171793.9	127	69	17	83	56	12	55	41	23	42	50	27	88	10	40	7	10	122	45	3	17	14	19	12	0	8	4	6	7	3	1	78	15	16	21	7	20	39	6	21	16	24	21	15	6	13	17	26	69
ENSG00000171790.11	0	0	0	1	0	0	0	0	0	0	1	0	1	0	3	0	0	0	2	0	0	0	0	0	0	0	0	0	0	0	1	0	2	0	0	1	0	1	1	1	0	0	0	0	0	0	0	0	0
ENSG00000010803.12	9	1	0	8	36	14	11	3	0	4	8	9	32	0	0	1	2	20	5	1	2	0	2	3	1	4	0	0	3	2	3	2	6	1	2	1	5	2	6	8	0	5	3	0	3	7	11	2	22
ENSG00000215893.3	0	0	0	0	0	0	0	0	0	0	0	0	0	0	0	0	0	0	0	0	0	0	0	0	0	0	0	0	0	0	0	0	0	0	0	0	0	0	0	0	0	0	0	0	0	0	0	0	0
ENSG00000235358.1	0	0	0	0	0	0	0	0	0	0	1	0	0	4	0	11	0	1	0	0	0	0	0	0	0	0	0	0	0	0	0	0	0	0	5	0	3	0	0	0	0	0	0	0	0	0	0	1	0
ENSG00000213987.4	0	0	0	0	0	0	0	0	0	0	0	0	0	0	0	0	0	0	0	0	0	0	0	0	0	0	0	0	0	0	0	0	0	0	0	0	0	0	0	0	0	0	0	0	0	0	0	0	0
ENSG00000204060.4	23	2	0	3	5	0	7	0	0	2	7	1	53	0	7	0	1	16	2	0	0	4	1	2	0	3	9	1	0	6	0	7	4	1	3	1	0	2	2	7	4	0	1	13	0	1	18	4	0
ENSG00000229901.1	8	0	0	0	5	7	1	0	0	0	0	0	13	0	2	0	0	0	1	0	0	0	1	0	0	0	1	0	0	0	0	3	0	0	4	0	5	0	1	0	6	0	0	4	0	0	5	4	0
ENSG00000252563.1	0	0	0	0	0	0	0	0	0	0	0	0	0	0	0	0	0	0	0	0	0	0	0	0	0	0	0	0	0	0	0	0	0	0	0	0	0	0	0	0	0	0	0	0	0	0	0	0	0
ENSG00000127129.5	0	0	0	0	0	0	0	0	0	0	15	1	2	0	0	0	3	1	0	1	0	0	0	2	0	0	0	0	0	2	0	9	3	2	0	2	0	0	0	7	0	0	0	0	0	0	1	3	0
ENSG00000127124.9	7	55	0	73	155	58	80	41	5	20	72	56	111	34	34	0	15	51	69	9	11	30	20	22	17	2	20	5	6	9	32	107	34	15	16	3	22	15	16	43	64	16	34	26	29	19	30	22	75
ENSG00000230881.1	0	0	0	0	0	0	0	0	0	0	0	0	0	0	0	0	0	0	0	0	0	0	0	0	0	0	0	0	0	0	0	0	0	0	0	0	0	0	0	0	0	0	0	0	0	0	0	0	0
ENSG00000230638.3	1	0	0	0	0	0	1	0	0	0	0	0	2	0	0	0	0	0	1	0	0	1	0	0	0	0	0	0	0	0	0	3	0	1	0	0	3	0	0	3	2	0	0	0	1	0	0	0	0
ENSG00000264896.1	0	0	0	0	0	0	0	0	0	0	0	0	0	0	0	0	0	0	0	0	0	0	0	0	0	0	0	0	0	0	0	0	0	0	0	0	0	0	0	0	0	0	0	0	0	0	0	0	0
ENSG00000227538.1	0	0	0	0	0	0	0	0	0	0	0	0	0	0	0	0	0	0	0	0	0	0	0	0	0	0	0	0	0	0	0	0	0	0	0	0	0	0	0	0	0	0	0	0	0	0	0	0	0
ENSG00000228776.2	0	0	4	0	0	1	0	0	0	0	0	0	0	0	0	0	0	0	3	0	0	0	0	0	0	0	0	0	0	0	0	0	0	0	0	0	0	0	0	0	0	0	0	0	0	0	0	0	0
ENSG00000044012.3	0	0	0	0	0	0	0	0	0	0	0	0	0	0	0	0	0	0	0	0	0	0	0	0	0	0	0	0	0	0	0	0	0	0	0	0	0	0	0	0	0	0	0	0	0	0	0	0	0
ENSG00000197273.3	0	0	0	0	0	0	0	0	0	0	0	0	0	0	0	0	0	0	0	0	0	0	0	0	0	0	0	0	0	0	0	0	0	0	0	0	0	0	0	0	0	0	0	0	0	0	0	0	0
ENSG00000198815.4	13	19	19	3	24	23	20	10	11	19	15	12	67	4	9	0	4	54	17	4	3	5	12	5	5	11	3	15	1	44	30	36	22	4	16	9	5	11	7	16	7	15	12	29	4	9	26	28	39
ENSG00000227527.2	0	0	0	0	0	0	0	0	0	3	5	16	0	1	0	0	3	0	4	2	0	0	1	0	4	0	2	1	1	0	0	1	0	0	0	2	0	2	1	0	0	0	0	7	0	3	0	0	3
ENSG00000177181.10	0	1	22	11	0	1	0	1	0	0	0	0	0	1	0	0	2	0	0	0	0	0	0	0	2	2	2	0	3	0	0	0	0	0	0	0	0	0	0	0	0	0	0	4	0	0	0	0	4
ENSG00000235002.1	0	0	0	1	0	0	0	0	0	0	0	0	0	0	0	0	0	3	0	0	0	0	0	0	0	0	0	0	0	0	0	0	0	0	0	0	0	0	0	0	0	0	0	0	0	0	1	0	0
ENSG00000066185.8	0	0	0	0	0	0	0	0	0	0	0	0	4	0	1	0	0	0	0	0	0	0	0	0	0	6	0	2	17	6	0	0	0	1	1	0	0	0	0	1	0	1	0	0	0	0	2	0	3
ENSG00000127125.7	33	17	3	26	52	97	48	88	37	49	51	63	66	47	44	11	15	70	31	2	6	18	17	34	14	25	24	3	43	35	35	71	35	24	47	12	23	46	56	40	12	25	31	40	37	53	58	81	102
ENSG00000186409.10	11	9	15	44	32	35	14	5	20	12	27	3	22	24	11	6	18	4	10	2	11	10	1	13	2	52	15	3	67	35	13	13	6	16	18	2	7	13	11	10	19	2	7	7	0	15	22	6	13
ENSG00000230116.1	6	0	0	0	0	0	0	0	0	0	0	0	0	0	0	0	0	0	0	0	0	0	0	0	0	0	0	0	0	0	0	0	0	0	0	0	0	0	1	3	0	0	0	0	0	0	0	0	0
ENSG00000236876.2	0	0	0	0	0	0	0	0	0	0	0	0	0	0	0	0	0	0	0	0	0	0	0	0	0	0	0	0	0	0	0	0	0	0	0	0	0	0	0	0	0	0	0	0	0	0	0	0	0
ENSG00000200254.1	0	0	0	0	0	0	0	0	0	0	0	0	0	0	0	0	0	0	0	0	0	0	0	0	0	0	0	0	0	0	0	0	0	0	0	0	0	0	0	0	0	0	0	0	0	0	0	0	0
ENSG00000236180.2	0	0	0	0	0	0	0	0	0	0	0	0	0	0	0	0	0	0	0	0	0	0	0	0	0	0	0	0	0	0	0	0	0	0	0	0	0	0	0	0	0	0	0	0	0	0	0	0	0
ENSG00000171960.6	96	18	5	20	50	44	35	32	41	41	27	13	88	10	12	4	4	102	26	1	3	10	14	17	3	10	13	2	12	11	20	56	44	6	20	14	21	27	26	25	15	8	25	37	30	27	23	57	115
ENSG00000234917.1	0	0	0	0	0	18	5	1	0	0	0	0	4	0	0	0	0	0	4	0	0	0	0	0	0	0	1	0	0	0	0	2	14	0	1	0	0	0	0	0	12	0	3	5	0	1	0	0	0
ENSG00000065978.13	191	22	11	104	70	17	77	67	12	29	108	29	125	15	28	4	10	157	34	5	26	21	14	15	8	8	17	4	10	8	12	92	27	14	13	25	19	36	21	40	53	19	8	57	23	18	32	59	125
ENSG00000164007.6	0	0	10	0	0	0	2	0	0	0	1	0	0	0	0	2	0	0	0	0	0	0	0	0	0	0	0	0	0	0	0	0	0	0	0	0	0	0	0	0	0	0	8	0	0	0	0	0	0
ENSG00000117385.11	24	14	34	11	5	40	31	68	6	9	3	21	26	36	5	29	18	27	11	11	10	6	8	14	13	3	2	5	5	8	25	24	22	9	8	10	13	12	17	15	31	8	6	12	11	18	29	120	31
ENSG00000164008.9	31	10	4	4	18	18	14	9	5	15	12	10	27	4	19	1	5	11	9	0	6	1	5	1	6	1	2	3	10	4	9	12	3	5	5	0	0	3	1	7	3	5	5	3	4	1	12	16	12
ENSG00000228452.1	4	3	0	8	0	0	1	0	0	6	1	7	1	7	2	0	0	5	0	0	1	2	0	0	0	0	0	0	0	0	2	0	0	1	2	0	0	0	2	2	0	1	0	1	0	0	2	0	6
ENSG00000177868.7	2	10	8	3	5	1	12	4	0	1	6	6	17	17	5	5	5	27	8	0	3	3	3	3	0	6	2	2	4	6	5	11	13	3	5	0	12	3	2	5	6	8	9	18	0	3	11	10	34
ENSG00000164010.9	6	4	9	7	20	8	9	0	13	8	6	0	60	7	5	10	1	17	14	1	2	1	5	3	1	2	5	6	11	7	7	10	28	8	14	8	3	8	10	15	6	4	3	4	11	5	12	11	27
ENSG00000228192.3	2	0	1	0	0	4	1	0	1	0	4	0	0	0	1	0	0	0	0	1	0	0	0	0	0	0	0	0	0	0	0	1	3	0	2	0	0	1	0	2	0	0	0	0	3	0	3	0	0
ENSG00000164011.13	11	1	0	1	9	18	2	4	0	0	4	4	12	2	7	11	11	9	3	0	3	5	1	1	3	3	0	1	0	5	10	2	2	4	3	0	3	4	4	2	7	2	0	0	0	0	0	2	7
ENSG00000233708.1	0	0	0	0	0	0	0	0	0	0	0	0	0	0	0	0	0	1	0	0	0	1	0	0	0	0	0	0	0	0	0	0	0	0	0	0	0	0	0	0	0	0	0	0	0	0	0	0	0
ENSG00000237090.1	0	0	0	0	0	0	0	0	0	0	0	0	0	0	0	0	0	0	0	0	0	0	0	0	0	0	0	0	0	0	0	0	0	0	0	0	0	0	0	0	0	0	0	0	0	0	0	0	0
ENSG00000225099.1	0	0	0	0	0	5	0	0	0	0	0	0	0	0	3	0	0	0	0	0	0	1	0	0	0	0	0	0	0	0	0	0	0	0	0	0	0	0	0	0	0	0	0	0	0	0	0	0	0
ENSG00000117394.15	129	51	11	204	67	41	45	42	209	8	89	28	390	34	68	28	15	132	87	4	51	23	35	39	4	44	7	11	26	67	12	105	83	84	34	66	15	64	13	434	78	27	24	41	24	30	78	30	52
ENSG00000227533.1	2	8	0	0	16	16	4	6	0	8	0	0	9	4	2	0	0	8	5	6	3	1	2	4	0	3	2	0	2	10	0	3	5	1	10	2	1	6	1	8	15	0	5	3	0	8	8	7	9
ENSG00000207256.1	0	0	0	0	0	0	0	0	0	0	0	0	0	0	0	0	0	0	0	0	0	0	0	0	0	0	0	0	0	0	0	0	0	0	0	0	0	0	0	0	0	0	0	0	0	0	0	0	0
ENSG00000252803.1	0	0	0	0	0	0	0	0	0	0	0	0	0	0	0	0	0	0	0	0	0	0	0	0	0	0	0	0	0	0	0	0	0	0	0	0	0	0	0	0	0	0	0	0	0	0	0	0	0
ENSG00000186973.6	3	1	0	0	0	0	4	0	0	0	0	0	14	0	2	0	0	0	0	0	2	0	1	0	0	9	3	0	13	16	0	4	0	1	1	0	0	3	1	2	0	0	0	13	0	0	6	7	0
ENSG00000117395.6	100	13	29	28	46	49	68	38	47	37	45	46	101	26	19	22	5	111	26	1	16	21	20	16	17	22	5	5	46	33	35	85	45	35	22	9	20	36	32	36	42	18	47	34	28	26	45	48	110
ENSG00000243710.3	73	54	0	98	87	15	41	18	4	8	12	0	75	4	26	6	19	32	25	0	10	7	9	8	3	52	3	0	58	50	2	7	7	18	5	6	12	8	2	28	5	0	17	1	5	6	7	0	1
ENSG00000199240.1	0	0	0	0	0	0	0	0	0	0	0	0	0	0	0	0	6	0	0	0	0	1	0	0	0	0	0	0	0	0	0	0	0	0	0	0	0	0	0	0	0	0	0	0	0	0	2	0	0
ENSG00000179178.6	0	0	0	7	1	63	13	2	14	0	3	0	1	0	5	0	3	5	0	0	0	0	11	0	0	14	0	1	6	22	0	2	1	0	0	1	0	4	1	0	0	0	0	0	10	3	0	3	2
ENSG00000253313.1	15	3	0	0	1	7	8	3	4	0	2	0	10	0	0	0	1	2	3	0	2	2	2	1	0	6	1	0	5	7	0	2	6	0	2	6	0	2	1	2	3	0	2	18	1	1	5	0	0
ENSG00000066056.9	0	10	18	0	3	4	0	0	9	15	0	7	0	4	0	3	1	3	0	2	2	0	1	0	2	0	3	2	0	1	3	0	0	2	0	0	0	4	1	0	0	3	8	0	2	2	2	9	0
ENSG00000117400.10	0	0	0	0	5	0	0	0	1	0	0	0	0	0	0	0	0	0	0	0	0	0	0	0	0	0	0	0	0	0	0	0	0	0	0	0	0	0	0	0	0	0	0	0	0	0	0	1	0
ENSG00000234694.1	1	4	0	0	0	0	0	0	0	0	0	0	2	0	0	0	0	0	4	0	1	0	0	0	0	1	0	0	0	0	0	0	0	0	0	0	0	0	0	2	0	1	0	1	0	0	0	2	0
ENSG00000117399.9	49	3	0	0	15	2	22	6	0	6	4	1	7	4	0	0	3	62	11	1	6	7	4	3	6	0	3	0	0	12	5	25	6	0	2	1	1	16	4	0	7	4	14	4	10	6	2	4	168
ENSG00000066322.8	54	30	15	19	53	40	53	28	46	53	24	45	36	23	17	14	7	86	32	1	7	18	12	9	11	17	15	3	9	13	37	38	18	10	18	5	12	32	26	23	28	30	10	15	27	16	24	70	55
ENSG00000159479.12	64	2	11	14	18	10	35	16	57	17	25	29	34	36	17	21	16	74	34	1	8	13	6	17	14	11	7	3	21	25	38	19	39	4	13	9	3	35	13	23	36	20	19	25	17	9	23	53	71
ENSG00000229431.1	0	0	0	0	0	0	1	0	0	0	3	4	5	3	0	9	1	0	1	0	0	0	0	0	0	1	0	1	0	0	1	0	0	1	2	1	0	0	0	0	0	0	0	4	0	0	0	2	0
ENSG00000198198.9	65	16	21	46	75	79	107	29	22	34	67	39	71	92	33	56	15	40	41	0	20	16	10	29	28	24	8	5	14	57	51	68	75	34	11	14	11	33	20	55	24	21	7	30	18	12	59	58	79
ENSG00000229372.1	0	0	0	0	0	0	0	0	0	0	0	1	0	0	0	0	0	0	0	0	0	0	0	0	0	0	0	0	0	0	0	3	0	0	0	0	0	0	1	0	0	0	0	2	0	0	1	0	0
ENSG00000178922.12	36	6	2	29	23	50	77	18	0	12	11	18	43	30	14	30	4	20	14	0	11	6	4	11	4	19	4	5	7	17	9	35	33	6	4	3	3	13	2	34	20	2	3	13	10	11	24	37	34
ENSG00000229348.1	0	0	0	0	0	0	0	0	0	0	0	0	0	0	0	0	0	0	0	0	0	0	0	0	0	0	0	0	0	0	0	0	0	0	0	0	0	0	0	0	0	0	0	0	0	0	0	0	0
ENSG00000142949.12	369	59	5	184	424	163	257	43	136	22	203	5	611	26	246	15	84	553	283	7	148	230	198	237	8	80	102	7	80	107	13	395	495	233	152	103	74	297	170	352	152	114	100	250	68	61	131	105	30
ENSG00000066135.8	135	61	54	56	94	99	52	42	31	41	81	52	164	25	50	10	21	93	54	1	29	32	22	19	10	18	14	7	23	39	17	46	42	42	57	22	40	51	39	28	29	29	21	22	22	31	30	27	59
ENSG00000236200.1	43	64	16	31	51	39	17	13	6	19	25	8	63	18	21	7	17	9	34	1	7	2	11	8	3	4	5	5	4	6	10	11	8	14	46	6	19	14	16	6	2	20	14	12	17	21	10	16	10
ENSG00000126091.15	66	0	11	4	27	25	1	1	0	3	9	1	28	7	4	0	0	23	21	0	2	0	0	1	1	3	1	0	2	0	0	2	2	1	22	6	0	3	5	4	0	0	0	0	12	4	0	11	10
ENSG00000229444.1	6	0	0	0	0	0	0	0	0	0	0	0	1	0	0	0	0	0	1	1	0	0	0	0	3	0	0	0	0	0	0	0	3	0	0	0	0	0	0	0	0	0	1	0	0	0	0	0	0
ENSG00000252201.1	0	0	0	0	0	0	0	0	0	0	1	0	0	0	0	0	0	0	0	0	0	0	0	0	0	0	0	0	0	0	0	0	0	0	0	0	0	0	0	3	0	0	0	0	0	0	0	0	0
ENSG00000233674.2	0	0	0	0	0	0	0	0	0	0	0	0	0	0	0	0	0	0	0	0	0	0	0	0	0	0	0	0	0	0	0	0	0	0	0	0	0	0	0	0	0	0	0	0	0	0	0	0	0
ENSG00000224751.2	0	0	0	0	0	0	0	0	0	0	0	0	0	0	0	0	0	0	0	0	0	0	0	0	0	0	0	0	0	0	0	0	0	0	0	0	0	0	0	0	0	0	0	0	0	0	0	0	0
ENSG00000117407.12	4	0	0	0	2	0	0	0	0	1	4	0	4	0	0	0	0	7	14	0	1	0	0	0	0	0	3	0	0	2	0	0	1	0	8	4	0	1	4	6	2	0	0	3	0	0	10	6	0
ENSG00000237950.1	0	0	0	0	0	0	0	0	0	0	0	0	0	0	0	0	0	0	0	0	0	0	0	0	0	0	0	0	0	0	0	0	0	0	0	0	0	0	0	0	0	0	0	0	0	0	0	0	0
ENSG00000117408.6	0	0	1	5	1	4	6	5	14	0	1	5	5	13	4	3	1	27	8	0	0	2	2	5	1	2	1	2	6	2	13	4	15	2	7	0	11	7	2	2	0	2	3	11	3	0	5	15	12
ENSG00000132768.9	44	5	6	7	34	14	39	8	2	4	23	12	41	5	27	8	10	73	9	3	3	9	5	9	4	2	5	2	4	9	20	46	23	6	2	5	11	12	11	18	12	18	16	17	16	16	12	14	26
ENSG00000117410.9	195	107	54	89	84	114	125	132	37	63	97	78	98	62	29	70	22	159	81	5	18	22	47	26	33	43	29	28	59	45	63	99	68	31	59	32	58	56	32	48	37	57	45	45	29	38	62	140	94
ENSG00000117411.12	160	2	23	29	41	74	77	26	32	7	11	14	100	18	30	16	5	123	36	5	22	17	23	12	2	12	27	2	7	22	24	117	25	5	12	17	21	21	18	30	18	19	17	24	19	42	37	108	23
ENSG00000159214.8	49	10	4	14	29	46	57	23	55	6	38	3	37	7	12	10	20	77	20	4	10	16	25	9	4	18	5	0	31	72	6	45	19	13	12	8	14	29	25	31	12	13	11	42	40	33	36	5	4
ENSG00000196517.7	57	8	1	15	16	46	72	23	63	6	41	3	64	8	14	8	19	79	19	4	8	16	29	5	4	17	6	0	41	72	7	60	31	11	24	10	13	32	27	34	12	13	11	45	49	30	32	4	1
ENSG00000230615.2	0	3	1	0	8	0	0	0	0	0	0	0	3	0	0	0	1	2	6	0	0	1	0	0	0	0	0	0	0	0	0	2	0	2	0	0	0	0	1	0	0	0	0	0	0	0	2	0	0
ENSG00000227163.2	0	0	0	0	0	0	1	0	0	0	0	0	0	0	0	0	0	0	0	0	0	0	0	0	0	0	1	0	0	0	0	0	0	0	0	0	0	0	0	0	0	0	0	0	0	0	0	0	0
ENSG00000271647.1	0	0	0	0	0	0	0	0	0	0	0	0	0	0	0	0	0	0	0	0	0	0	0	0	0	0	0	0	0	0	0	0	0	0	0	0	0	0	0	0	0	0	0	0	0	0	0	0	0
ENSG00000239560.2	0	2	0	0	0	0	0	0	0	0	0	0	0	0	0	0	0	0	0	1	0	0	0	0	0	0	0	0	0	0	0	0	0	0	0	0	0	0	0	0	0	0	0	0	0	0	0	0	0
ENSG00000171872.4	2	5	3	0	0	0	1	0	7	3	0	0	2	0	0	0	0	0	6	0	0	0	0	0	0	0	0	1	0	0	0	0	0	1	0	0	0	0	0	0	4	0	0	0	0	0	0	0	0
ENSG00000233514.1	0	0	0	0	0	0	0	0	0	0	0	0	0	0	0	0	0	0	0	0	0	0	0	0	0	0	0	0	0	0	0	0	0	0	0	0	0	0	0	0	0	0	0	0	0	0	0	0	0
ENSG00000239275.1	0	0	0	0	0	0	0	0	0	0	0	0	1	0	0	0	0	0	0	0	0	0	0	0	0	0	0	0	0	0	0	0	0	0	0	0	0	1	0	0	0	0	0	0	0	0	0	0	0
ENSG00000226804.4	0	0	0	0	0	0	0	0	0	0	0	0	1	3	0	0	2	2	0	0	0	0	0	0	0	0	0	0	0	0	0	0	0	0	0	0	0	0	0	0	0	0	0	0	0	0	4	0	0
ENSG00000200171.1	0	0	0	0	0	0	0	0	0	0	0	0	0	0	0	0	0	0	0	0	0	0	0	0	0	0	0	0	0	0	0	0	0	0	0	0	0	0	0	0	0	0	0	0	0	0	0	0	0
ENSG00000238037.1	0	0	0	0	0	0	0	0	0	0	0	0	0	0	0	0	0	0	0	0	0	0	0	0	0	0	0	0	0	0	0	0	0	0	0	0	0	0	0	0	0	0	0	0	0	0	0	0	0
ENSG00000227994.1	0	0	0	0	0	0	0	0	0	0	0	0	0	0	0	0	0	0	0	0	0	0	0	0	0	0	0	0	0	0	0	0	0	0	0	0	0	0	0	0	0	0	0	0	0	0	0	0	0
ENSG00000271329.1	0	0	0	0	0	0	0	0	0	0	0	0	0	0	0	0	0	0	0	0	0	0	1	0	0	0	0	0	0	0	0	0	0	0	0	0	0	0	0	0	0	0	0	0	0	0	0	0	0
ENSG00000178028.9	102	53	65	10	146	69	33	31	13	37	41	40	66	29	17	9	4	34	44	5	13	18	10	18	10	16	15	7	29	16	20	11	20	13	39	19	13	40	33	19	11	28	18	23	6	15	37	32	71
ENSG00000117419.10	69	31	3	43	124	83	84	28	37	18	64	22	62	11	37	2	18	77	24	6	4	14	15	17	4	14	27	7	8	14	11	29	26	18	23	7	27	41	13	17	92	44	20	16	23	33	22	34	28
ENSG00000233602.1	0	0	0	0	0	0	0	0	0	0	0	0	0	0	0	0	0	0	0	0	0	0	0	0	0	0	0	0	0	0	0	0	0	0	0	0	0	0	0	0	0	0	0	0	0	0	0	0	0
ENSG00000252146.1	0	0	0	0	0	0	0	0	0	0	0	0	0	0	0	0	0	0	0	0	0	0	0	0	0	0	0	0	0	0	0	0	0	0	0	0	0	0	0	0	0	0	0	0	0	0	0	0	0
ENSG00000199385.1	0	0	0	0	0	0	0	0	0	0	0	0	0	0	0	0	0	0	0	0	0	0	0	0	0	0	0	0	0	0	0	0	0	0	0	0	0	0	0	0	0	0	0	0	0	0	0	0	0
ENSG00000187147.13	143	11	53	16	39	40	35	42	31	56	47	60	109	21	18	13	8	113	49	5	11	20	4	15	22	12	23	8	29	25	46	38	84	24	18	29	5	51	34	55	34	38	11	25	11	22	41	67	82
ENSG00000263381.1	0	0	0	0	0	0	0	0	0	0	0	0	0	0	0	0	0	0	0	0	0	0	0	0	0	0	0	0	0	0	0	0	0	0	0	0	0	0	0	0	0	0	0	0	0	0	0	0	0
ENSG00000126106.9	11	3	0	0	10	10	1	6	3	4	7	12	5	0	1	0	0	8	7	0	0	0	0	4	1	4	7	0	7	0	4	1	1	0	0	0	0	1	2	3	0	0	0	1	0	4	2	11	8
ENSG00000198520.6	4	8	11	0	13	9	0	0	7	23	6	19	10	0	3	1	0	7	9	0	0	4	0	2	3	15	4	5	28	16	6	0	2	1	4	0	7	7	11	1	0	2	11	5	2	1	4	0	93
ENSG00000199377.1	5	4	25	17	48	55	6	10	1	38	33	44	7	34	9	60	0	124	5	6	16	11	15	6	20	10	4	4	5	0	81	11	38	6	10	32	8	3	3	11	6	12	10	2	129	212	19	10	87
ENSG00000200169.1	0	0	0	3	10	0	0	0	0	0	4	0	0	0	0	0	0	0	2	0	0	0	0	0	0	0	0	0	0	0	0	0	3	0	0	0	0	0	0	1	0	0	0	0	0	2	0	0	0
ENSG00000142945.8	46	11	14	45	26	36	26	2	13	0	15	30	40	7	7	8	0	16	18	7	4	4	2	4	1	1	0	0	1	1	11	22	11	12	6	14	18	13	4	4	0	13	3	6	6	7	1	7	65
ENSG00000225721.1	0	0	0	0	0	2	0	0	0	0	0	0	0	0	0	0	0	0	0	0	0	0	0	0	0	0	2	0	0	0	1	1	0	0	0	0	0	0	0	0	0	0	0	0	0	0	0	0	1
ENSG00000142937.7	1626	189	220	340	1035	289	648	345	247	190	97	110	927	205	126	38	52	1824	212	27	167	386	237	233	93	62	214	54	44	178	325	1400	942	42	170	146	114	272	92	333	87	81	274	516	283	237	596	678	2384
ENSG00000264294.1	0	13	21	0	0	4	0	0	0	0	4	0	0	2	0	0	0	4	1	0	0	0	2	0	0	0	0	1	0	0	2	0	0	0	2	0	3	0	0	1	0	0	0	0	0	0	0	0	5
ENSG00000200913.1	0	0	0	0	0	9	0	0	0	0	0	4	0	0	0	0	0	0	0	0	0	3	0	0	0	0	0	0	0	0	4	0	0	0	0	3	0	0	0	0	0	0	0	0	0	0	3	0	0
ENSG00000202031.1	2	0	0	0	0	0	0	4	0	3	0	7	0	0	0	2	0	0	1	0	0	0	0	1	0	0	0	0	0	5	5	0	0	0	1	0	0	0	0	0	0	0	0	0	0	8	0	0	1
ENSG00000207421.1	0	5	7	0	11	0	0	0	0	0	1	4	3	0	0	0	0	0	4	0	0	0	2	1	0	0	0	1	0	0	0	2	0	2	0	0	1	0	0	2	0	0	0	1	2	0	0	0	0
ENSG00000234093.2	5	1	0	3	3	0	3	1	0	1	0	0	1	0	1	0	0	7	0	0	0	0	0	3	1	1	0	0	0	0	1	1	3	0	0	0	2	0	1	2	0	0	0	6	0	2	0	0	5
ENSG00000142959.4	0	0	0	0	0	3	0	0	1	1	0	0	8	0	0	0	1	0	2	0	0	1	1	0	0	25	1	0	28	3	0	1	0	0	1	1	0	0	3	1	4	0	0	2	0	0	3	0	1
ENSG00000173846.8	15	8	33	1	31	62	11	87	81	13	29	41	50	17	4	9	2	37	12	0	4	14	10	1	11	13	2	7	21	37	15	25	15	6	8	0	1	10	3	22	21	11	17	9	0	7	28	52	11
ENSG00000188396.2	15	9	21	6	19	62	11	87	80	12	25	41	43	10	4	9	2	34	9	0	2	12	9	1	9	13	2	7	22	33	15	25	15	6	8	0	0	10	2	20	21	11	16	9	0	6	23	35	8
ENSG00000222009.4	9	5	14	2	3	0	2	1	19	2	1	2	19	13	0	9	0	3	6	1	0	3	1	1	4	0	3	0	0	2	0	3	1	0	0	3	4	4	0	3	0	0	2	0	1	1	9	5	0
ENSG00000117425.9	34	4	0	0	2	2	7	7	43	0	16	3	15	3	0	7	3	4	0	3	0	0	0	0	4	0	1	0	0	1	5	5	0	0	0	0	3	1	2	1	0	1	2	6	0	4	7	4	8
ENSG00000202444.1	31	0	0	0	0	1	4	0	43	0	12	0	13	0	0	7	0	0	0	0	0	0	0	0	0	0	1	0	0	1	0	0	0	0	0	0	3	0	0	0	0	0	0	0	0	1	4	0	2
ENSG00000226499.1	0	0	0	0	0	0	0	0	0	0	0	0	0	0	1	0	0	0	0	0	0	0	0	0	0	0	0	0	0	0	0	0	0	0	0	0	0	0	0	0	0	0	0	0	0	0	0	0	0
ENSG00000070785.12	30	23	7	2	3	9	4	24	13	8	23	13	29	30	20	13	6	17	17	5	5	11	1	3	1	2	11	0	4	7	9	19	11	3	15	5	14	9	3	2	25	4	3	11	3	18	15	10	17
ENSG00000266294.1	0	0	0	0	0	0	0	0	0	0	0	0	0	0	0	0	0	0	1	0	0	0	0	0	0	0	0	0	0	0	0	0	0	0	1	0	0	1	0	0	0	0	0	1	0	0	0	0	0
ENSG00000253039.1	0	0	15	4	0	0	0	0	0	0	0	1	1	0	2	6	0	0	0	0	0	0	1	0	0	0	0	0	0	0	0	0	0	0	0	0	0	0	0	0	0	0	0	0	0	0	2	0	0
ENSG00000229815.1	0	0	0	0	0	0	0	0	0	0	0	0	1	0	0	0	0	0	0	0	0	0	0	0	0	0	0	0	0	0	0	0	0	0	0	0	0	0	0	0	0	0	0	0	0	0	0	0	0
ENSG00000232369.1	0	0	0	0	0	0	0	0	0	0	0	0	0	0	0	0	0	0	0	0	0	0	0	0	0	0	0	0	0	0	0	0	0	0	0	0	0	0	0	0	0	0	0	1	0	0	0	0	0
ENSG00000268949.1	0	1	0	4	0	0	1	0	1	0	0	0	6	2	0	0	0	0	0	1	0	1	1	0	0	0	0	0	1	0	0	1	1	0	1	0	1	0	0	0	0	0	0	0	0	0	0	0	0
ENSG00000126107.10	10	4	1	20	32	31	17	11	24	23	35	32	37	36	9	21	16	38	20	0	5	11	14	4	8	5	8	11	9	23	58	30	19	12	9	2	20	16	7	17	3	17	5	17	12	2	13	33	30
ENSG00000126088.8	69	56	61	18	147	65	87	65	32	33	20	41	63	38	16	14	12	95	60	5	17	17	26	25	28	6	18	10	16	35	74	61	50	25	16	8	16	30	39	43	31	34	31	61	33	35	47	37	107
ENSG00000162415.6	0	0	1	0	0	0	4	0	0	0	4	3	7	0	0	0	0	0	0	0	0	0	0	0	0	3	0	0	7	0	0	1	0	0	0	3	0	0	1	0	0	0	0	0	0	4	0	5	2
ENSG00000264650.1	0	0	0	0	0	0	0	0	0	0	0	0	0	0	0	0	0	0	0	0	0	0	0	0	0	0	0	0	0	0	0	0	0	0	0	0	0	0	0	0	0	0	0	0	0	0	0	0	0
ENSG00000234315.1	0	0	0	0	0	0	0	0	0	0	0	0	0	0	0	0	0	0	0	0	0	0	0	0	0	0	0	0	0	0	0	0	0	0	0	0	0	0	0	0	0	0	0	0	0	0	0	0	0
ENSG00000221707.2	0	0	0	0	0	0	0	0	0	0	0	0	0	0	0	0	0	0	0	0	0	0	0	0	0	0	0	0	0	0	0	0	0	0	0	0	0	0	0	0	0	0	0	0	0	0	0	0	0
ENSG00000186603.4	3	0	0	0	0	0	1	0	0	0	0	6	0	3	0	0	0	0	0	0	0	0	0	0	0	1	0	0	0	0	0	0	2	1	0	0	0	0	0	0	3	2	1	1	0	0	0	0	0
ENSG00000132781.13	15	3	19	3	23	13	8	0	0	15	24	7	18	1	3	0	3	16	7	0	5	2	3	7	4	0	6	5	3	6	11	9	3	4	5	4	6	14	4	7	0	4	12	16	0	5	17	3	25
ENSG00000132773.7	14	0	7	0	9	1	9	10	3	2	17	11	13	14	8	0	7	10	7	2	6	4	7	6	3	0	5	2	1	11	6	16	12	0	0	2	0	7	1	3	0	3	5	0	2	3	0	14	19
ENSG00000070759.12	8	5	11	0	15	3	11	15	6	2	16	7	22	21	8	0	4	4	5	2	3	5	6	6	3	0	5	2	1	11	7	11	9	0	0	2	1	7	1	6	8	1	2	4	9	0	2	15	10
ENSG00000238945.1	9	0	0	0	0	0	0	0	0	0	0	1	0	4	0	2	0	0	0	0	0	0	0	0	0	0	0	0	0	0	0	0	0	0	0	0	0	2	0	5	0	0	0	0	0	0	0	3	0
ENSG00000236872.1	0	0	0	0	0	0	0	0	0	0	0	0	0	0	0	0	0	0	0	0	0	0	0	0	0	0	0	0	0	0	0	0	0	0	0	0	0	0	0	0	0	0	0	0	0	0	0	0	0
ENSG00000236624.4	7	0	4	2	8	0	3	4	9	2	0	4	4	12	0	8	0	6	1	0	0	1	1	0	6	1	0	0	1	0	8	8	1	1	2	0	0	3	1	4	0	3	5	2	2	0	1	8	8
ENSG00000132763.10	10	1	0	5	5	0	4	2	1	0	4	0	20	4	3	0	0	5	0	0	0	0	4	0	0	5	2	1	1	0	4	8	0	1	5	1	7	1	3	7	0	2	1	1	0	0	1	16	9
ENSG00000117450.9	330	27	82	212	141	197	318	319	253	58	82	85	227	124	49	37	33	487	49	21	60	59	77	57	46	106	42	23	127	218	231	226	204	53	68	35	54	86	58	114	15	40	94	93	74	98	185	343	731
ENSG00000234379.1	0	0	0	0	0	0	0	0	0	0	0	0	0	1	0	0	0	0	0	0	0	0	0	0	0	0	0	0	0	0	0	0	0	0	0	0	2	0	0	0	0	0	0	0	0	0	0	1	0
ENSG00000117448.9	239	41	38	143	181	77	107	92	49	74	140	79	234	153	57	24	21	146	89	3	27	38	25	35	36	54	31	10	30	87	52	72	76	26	42	32	11	80	64	49	38	68	25	78	9	27	93	173	136
ENSG00000132780.12	444	326	171	778	704	309	183	143	22	115	118	76	386	101	72	54	21	304	195	5	79	88	59	57	22	14	22	21	27	63	51	218	41	37	132	81	64	198	72	92	37	86	47	63	58	104	97	113	365
ENSG00000159588.10	0	0	9	0	0	5	8	5	4	2	0	0	4	1	0	0	0	4	2	0	0	0	0	3	3	189	11	2	231	157	2	2	15	2	2	0	3	6	1	1	7	3	0	2	5	2	19	0	25
ENSG00000159592.6	215	104	98	166	187	106	148	89	51	95	107	114	285	122	106	26	8	234	138	18	44	51	39	79	40	31	62	10	33	65	65	122	180	71	55	60	25	100	37	123	83	67	54	122	32	33	86	138	219
ENSG00000225447.1	34	2	9	9	6	3	5	0	15	3	5	10	12	2	3	0	0	15	9	3	1	4	1	3	0	0	3	3	1	10	8	13	1	6	0	2	0	8	2	14	5	0	1	0	1	0	9	3	15
ENSG00000234329.1	0	0	0	0	0	0	0	0	0	0	0	0	0	0	0	0	0	0	0	0	0	0	0	0	0	0	0	0	0	0	0	0	0	0	0	0	0	0	0	0	0	0	0	0	0	0	0	0	0
ENSG00000159596.6	17	8	18	11	17	25	38	43	18	8	54	9	43	10	9	1	8	74	25	0	5	13	19	12	4	4	7	7	9	1	7	65	26	10	8	1	11	15	10	14	20	9	11	32	26	14	10	3	36
ENSG00000197429.6	41	22	6	51	52	47	66	56	20	35	61	7	66	16	27	8	17	96	55	3	7	24	23	16	8	19	20	14	13	17	20	71	35	21	26	7	16	25	29	25	16	14	30	59	55	18	8	13	60
ENSG00000230896.1	1	0	0	0	5	2	1	0	0	5	0	4	6	3	1	0	0	3	0	0	0	0	4	3	1	3	0	0	0	9	1	0	0	1	0	0	0	0	0	3	0	0	2	1	0	0	0	11	4
ENSG00000236111.4	6	1	0	0	1	0	8	9	0	0	0	1	17	3	2	1	0	4	1	2	0	1	0	0	0	0	0	0	0	0	0	3	0	0	0	3	0	4	5	1	0	0	1	0	0	4	0	0	5
ENSG00000086015.16	21	18	1	9	45	4	15	18	35	7	11	4	55	50	11	9	2	17	25	0	0	6	6	3	0	6	21	2	9	5	11	15	14	4	21	10	0	3	21	17	16	15	6	25	4	6	30	37	110
ENSG00000232467.2	0	5	0	6	0	0	0	0	0	0	0	0	0	1	0	1	3	1	0	0	0	0	0	0	0	0	0	0	0	0	0	0	0	1	0	0	1	1	0	0	0	0	0	0	0	0	1	0	0
ENSG00000117461.10	45	27	34	25	69	8	35	32	22	9	25	5	103	33	50	13	11	68	27	7	7	8	8	24	14	20	14	2	15	12	16	43	32	17	36	47	6	14	22	26	0	11	3	27	15	17	25	23	19
ENSG00000226957.1	0	3	8	0	3	3	3	0	0	4	0	0	4	0	3	0	0	3	0	0	1	0	0	0	2	0	0	0	0	0	0	2	0	0	1	2	0	0	0	0	0	0	0	0	1	0	0	2	0
ENSG00000233114.2	0	0	0	0	0	0	0	0	0	0	0	0	0	0	0	0	0	0	0	0	0	0	0	0	0	0	0	0	0	0	0	0	0	0	0	0	0	0	0	0	0	0	0	0	0	0	0	0	0
ENSG00000227857.2	3	0	0	2	0	0	0	0	0	0	0	0	0	0	0	0	0	1	4	0	0	0	0	0	0	0	0	0	1	0	0	5	0	0	0	0	0	0	0	0	0	0	2	0	0	0	1	0	0
ENSG00000117472.5	0	0	2	3	15	21	2	2	42	0	5	0	3	0	1	1	1	9	4	2	0	8	20	17	0	545	62	3	497	603	33	10	19	14	0	3	10	25	4	28	28	10	5	69	7	7	169	0	2
ENSG00000250719.1	0	0	0	0	0	0	0	0	0	0	0	0	0	0	0	0	0	0	0	0	0	0	0	0	0	0	0	0	0	0	0	0	0	0	0	0	0	0	0	0	0	0	0	0	0	0	0	0	0
ENSG00000085998.9	133	32	29	76	150	86	60	35	5	20	48	17	140	5	28	18	48	78	97	3	10	30	19	42	9	13	26	9	11	27	10	34	33	21	32	22	11	44	39	47	16	12	28	36	16	20	22	62	41
ENSG00000171357.5	11	0	0	14	0	2	0	9	0	0	0	0	3	1	1	0	0	0	2	0	1	0	2	0	0	3	0	0	0	0	0	0	7	0	0	0	3	0	2	2	0	0	0	0	0	0	1	0	4
ENSG00000085999.7	17	15	0	1	15	4	15	13	7	0	16	0	49	7	13	0	1	53	18	0	7	4	3	8	1	0	1	6	2	7	3	11	24	12	10	3	2	12	6	6	8	5	5	14	13	3	14	14	44
ENSG00000132128.12	21	38	43	6	17	25	35	7	14	11	34	11	82	12	31	8	11	68	42	2	11	6	5	12	12	1	6	3	2	14	14	24	22	29	26	20	14	28	24	17	16	21	16	25	10	5	26	17	36
ENSG00000173660.7	219	54	11	50	98	28	125	74	82	8	70	15	178	57	65	4	0	325	49	3	23	44	24	53	15	11	32	2	6	32	25	189	80	12	35	14	16	56	16	58	1	11	63	69	10	24	53	70	299
ENSG00000117481.6	40	13	10	36	76	10	59	10	22	12	17	25	78	16	28	15	10	80	40	2	9	11	10	12	6	8	10	7	6	21	16	36	45	11	18	0	17	21	11	24	7	15	24	14	20	22	23	23	35
ENSG00000225779.1	5	0	3	0	0	0	1	2	4	0	5	3	1	0	0	0	0	0	0	0	0	0	0	0	0	0	2	0	0	0	0	0	0	0	3	0	0	1	0	1	0	0	0	0	0	3	0	0	0
ENSG00000117480.11	0	0	0	0	9	9	3	0	8	5	0	6	3	0	15	0	0	3	2	0	0	2	4	0	2	8	9	0	18	14	5	0	11	6	6	14	0	2	3	20	9	9	2	21	3	0	15	8	6
ENSG00000232022.2	0	0	0	0	0	0	0	0	0	0	0	0	0	0	0	0	0	2	0	0	0	0	0	0	0	0	0	0	0	0	0	0	0	0	0	0	0	0	0	0	0	0	0	0	0	0	0	0	0
ENSG00000224863.1	0	0	0	0	0	0	0	0	0	0	0	0	0	0	0	0	0	0	0	0	0	0	0	0	0	0	0	0	0	0	0	0	0	0	0	0	0	0	0	0	0	0	0	0	0	0	0	0	0
ENSG00000225667.1	0	0	0	0	0	0	0	0	0	0	0	0	0	0	0	0	0	0	0	0	0	0	0	0	0	0	0	0	0	0	0	0	0	0	1	0	0	0	0	0	0	0	0	2	0	0	0	0	0
ENSG00000197587.6	0	0	0	1	3	0	1	0	1	0	0	0	0	0	0	0	2	0	3	0	0	0	0	0	0	0	0	0	0	0	0	3	1	0	0	0	0	0	0	0	1	0	0	0	0	0	0	0	0
ENSG00000269956.1	0	4	4	0	1	4	2	3	2	11	0	2	9	5	0	1	3	2	2	2	0	0	0	1	0	0	0	2	0	2	1	1	0	0	0	0	0	2	1	2	0	2	0	0	0	0	0	3	2
ENSG00000162456.5	1	0	0	0	0	0	0	0	0	0	0	0	0	0	0	0	0	0	0	0	0	0	0	0	0	0	0	0	2	0	0	0	0	0	0	0	0	0	0	0	0	0	0	0	0	0	0	0	0
ENSG00000079277.15	32	15	32	11	13	6	20	44	43	10	37	11	58	21	9	14	2	42	36	3	15	11	11	4	2	13	9	5	7	14	21	14	32	5	19	5	3	34	29	20	3	8	7	18	2	9	23	42	61
ENSG00000142961.10	41	3	14	3	6	0	13	1	11	0	15	0	42	27	9	2	2	20	12	1	1	3	2	1	5	5	11	4	2	5	12	3	5	1	8	8	4	10	8	10	0	3	4	18	0	3	5	25	17
ENSG00000123472.8	19	6	8	10	25	4	38	15	7	14	7	34	41	27	8	9	4	49	27	3	2	9	3	9	6	4	3	6	5	8	7	32	19	6	19	1	4	22	15	19	0	5	13	12	8	10	17	37	69
ENSG00000159658.6	136	47	58	51	170	85	111	140	43	72	86	88	214	73	43	43	25	193	110	7	30	70	35	31	15	44	39	8	36	64	55	69	126	35	48	40	13	81	70	84	15	56	46	81	41	45	82	100	130
ENSG00000233647.2	0	9	0	0	0	0	0	0	0	0	2	0	0	0	0	0	0	0	0	0	0	0	0	0	0	3	0	0	0	0	0	0	0	0	0	0	0	0	0	0	0	1	0	0	0	0	0	0	0
ENSG00000186118.7	0	10	0	0	0	4	2	0	0	4	0	0	1	0	0	0	1	0	0	0	0	1	0	0	0	0	0	0	0	0	0	1	0	0	6	0	0	3	0	0	0	2	0	0	0	0	1	0	0
ENSG00000228237.1	0	0	0	21	0	0	0	0	0	0	0	0	0	0	0	0	0	0	0	0	0	0	0	0	0	0	0	0	0	0	0	0	0	0	0	0	0	0	0	0	0	0	0	0	0	0	0	0	0
ENSG00000236476.2	0	0	0	0	0	0	0	0	0	0	0	0	0	0	0	0	0	0	0	0	0	0	0	0	0	0	0	0	0	0	0	0	0	0	0	0	0	0	0	0	0	0	0	0	0	0	0	0	0
ENSG00000142973.8	5	10	5	8	9	51	8	0	4	0	61	0	3	0	0	0	6	7	31	0	0	20	43	0	0	37	21	0	117	85	2	1	52	10	4	0	7	19	0	9	0	1	3	86	5	4	21	0	6
ENSG00000154198.10	0	0	0	0	3	0	0	0	0	0	0	0	0	0	0	0	0	0	2	0	0	0	1	0	0	0	0	0	0	0	0	0	0	0	0	0	0	2	0	0	0	0	0	1	0	0	0	0	0
ENSG00000238145.2	0	0	0	0	0	0	0	0	0	0	0	0	0	0	0	0	0	0	0	0	0	0	0	0	0	0	0	0	0	0	0	0	0	0	0	0	0	0	0	0	0	0	0	0	0	0	0	0	0
ENSG00000187048.8	0	0	0	0	2	0	0	0	0	0	0	0	0	0	0	0	0	0	0	0	0	0	0	0	0	0	1	0	3	0	0	0	0	2	0	0	0	0	0	0	0	0	0	1	0	0	0	0	0
ENSG00000186377.6	1	1	4	2	26	16	77	44	4	0	48	5	71	14	25	8	0	22	23	0	0	18	12	7	0	14	11	0	28	14	0	32	28	12	5	6	13	7	0	99	0	19	1	37	39	20	23	8	1
ENSG00000259832.1	0	0	0	0	0	0	0	0	0	0	0	0	0	0	0	0	0	0	0	0	0	0	0	0	0	0	0	0	0	0	0	0	0	0	0	0	0	0	0	0	0	0	0	0	0	0	0	0	0
ENSG00000261196.1	0	0	0	0	0	0	0	0	0	0	0	0	0	0	0	0	0	0	0	0	0	0	0	0	0	0	0	0	0	0	0	0	0	0	0	0	0	0	0	0	0	0	0	0	0	0	0	0	0
ENSG00000261593.1	0	0	0	0	0	0	0	0	0	0	0	0	0	0	0	0	0	0	0	0	0	0	0	0	0	0	0	0	0	0	0	0	0	0	0	0	0	0	0	0	0	0	0	0	0	0	0	0	0
ENSG00000261290.1	0	0	0	0	0	0	0	0	0	0	0	0	0	0	0	0	0	0	0	0	0	0	0	0	0	0	0	0	0	0	0	0	0	0	0	0	0	0	0	0	0	0	0	0	0	0	0	0	0
ENSG00000186160.4	0	0	0	0	3	0	0	0	0	0	7	0	3	0	0	0	0	2	2	0	0	0	7	0	0	0	0	0	0	0	0	0	3	1	6	1	0	0	0	8	0	2	0	0	6	4	0	0	2
ENSG00000225154.2	0	0	0	0	0	0	0	0	0	0	0	0	0	0	0	0	0	0	0	0	0	0	0	0	0	0	0	0	0	0	0	0	0	0	0	0	0	0	0	0	0	0	0	0	0	0	0	0	0
ENSG00000225506.2	9	0	0	2	0	0	0	2	0	0	0	0	1	0	0	0	0	0	0	0	0	0	0	0	0	0	0	1	0	1	1	0	0	0	0	0	0	0	0	0	0	0	0	0	0	0	0	0	0
ENSG00000162365.7	0	0	0	0	0	0	0	0	0	0	0	0	0	0	0	0	0	0	0	0	0	0	0	2	0	0	0	0	0	0	0	2	0	0	0	0	0	0	0	0	0	0	0	0	0	0	0	0	0
ENSG00000225514.1	0	0	0	0	0	0	0	0	0	0	0	0	0	0	0	0	0	0	0	0	0	0	0	0	0	0	0	0	0	0	0	0	0	0	0	0	0	0	0	0	0	0	0	0	0	0	0	0	0
ENSG00000224805.2	0	0	0	0	0	0	0	0	0	4	0	0	3	0	0	0	0	0	1	1	0	1	0	2	0	0	1	0	0	0	0	0	0	0	1	4	0	0	0	0	0	0	4	1	0	0	0	6	0
ENSG00000162366.3	5	0	0	0	22	16	2	0	81	0	0	2	22	0	9	0	0	49	2	0	0	4	6	1	0	17	10	0	6	2	3	5	16	5	6	6	0	5	0	9	6	0	6	12	0	1	22	0	0
ENSG00000162367.7	2	5	0	3	2	0	3	8	4	3	2	15	4	2	2	0	0	0	5	1	1	0	0	0	6	0	2	0	0	2	0	0	0	0	0	7	1	0	1	7	0	0	6	0	0	5	0	1	1
ENSG00000226252.1	1	6	0	0	1	0	1	0	5	0	0	7	0	0	2	0	0	2	4	0	0	0	0	0	0	0	0	0	2	0	0	0	0	0	0	0	0	0	0	7	0	0	6	0	0	5	0	0	0
ENSG00000123473.11	17	35	5	14	0	7	27	0	6	6	33	2	34	2	5	0	8	20	7	11	2	2	1	3	1	8	3	1	4	12	8	22	7	7	8	3	4	14	9	2	14	20	6	0	4	6	4	5	56
ENSG00000162368.9	162	34	64	53	102	46	128	137	107	30	38	73	151	89	27	16	35	178	65	19	20	35	32	30	29	57	26	9	36	39	58	127	70	17	30	15	27	60	27	56	0	43	38	40	21	41	74	123	90
ENSG00000225762.1	0	0	0	0	0	3	0	0	0	0	0	0	0	0	0	0	0	0	0	0	0	0	0	0	0	0	0	0	0	0	0	0	0	0	0	0	0	0	0	0	0	0	0	0	0	0	0	0	0
ENSG00000186790.4	0	1	0	0	0	0	0	0	0	0	0	0	4	0	0	0	0	0	0	0	0	0	0	0	0	0	0	2	0	0	0	0	0	0	0	0	0	0	0	0	1	0	0	0	0	0	0	0	0
ENSG00000237424.1	1	1	0	9	8	0	2	2	0	0	7	0	14	0	0	4	0	0	5	0	2	0	0	2	0	0	0	0	2	1	0	9	0	0	0	1	0	3	0	1	0	2	0	0	2	1	4	1	0
ENSG00000186564.5	21	13	5	0	0	0	0	0	2	3	3	0	2	0	0	1	0	1	4	1	1	0	0	0	0	1	6	0	3	0	2	4	0	1	4	1	0	3	3	1	0	0	6	2	5	0	0	10	0
ENSG00000271355.1	0	0	0	0	0	0	0	0	0	0	0	0	0	0	0	0	0	0	0	0	0	0	0	0	0	0	0	0	0	0	0	0	0	0	0	0	0	1	0	0	0	0	0	0	0	0	0	0	0
ENSG00000229554.2	1	0	0	0	0	0	0	0	0	0	0	0	0	0	0	0	0	0	0	0	0	0	0	0	0	0	1	0	0	0	0	0	0	0	0	0	0	0	0	0	0	0	0	0	0	0	0	0	0
ENSG00000221346.1	0	0	0	0	0	0	0	0	0	0	0	0	0	0	0	0	0	0	0	0	0	0	0	0	0	0	0	0	0	0	0	0	0	0	0	0	0	0	0	0	0	0	0	0	0	0	0	0	0
ENSG00000227883.1	0	0	0	0	0	0	0	0	0	0	0	0	0	0	0	0	0	0	0	0	0	0	0	0	0	0	0	0	0	0	0	0	0	0	0	0	0	0	0	0	0	0	0	0	0	0	0	0	0
ENSG00000221447.1	0	0	0	0	0	0	0	0	0	0	0	0	0	0	0	0	0	0	0	0	0	0	0	0	0	0	0	0	0	0	0	0	0	0	0	0	0	0	0	0	0	0	0	0	0	0	0	0	0
ENSG00000227947.1	0	0	0	0	0	0	0	0	0	0	0	0	0	0	0	0	0	0	0	0	0	0	0	0	0	0	0	0	0	0	0	0	0	0	0	0	0	0	0	0	0	0	0	0	0	0	0	0	0
ENSG00000269113.3	0	6	1	1	3	0	0	0	0	8	0	0	2	0	0	0	0	3	0	0	0	3	0	1	0	0	0	0	0	0	0	0	0	0	1	0	0	1	0	0	0	4	3	0	0	0	0	8	1
ENSG00000223814.1	0	0	0	0	0	0	0	0	0	0	0	0	0	0	0	0	0	0	0	0	0	0	0	0	0	0	0	0	0	0	0	0	0	0	0	0	0	0	0	0	0	0	0	0	0	0	0	0	0
ENSG00000273395.1	0	0	0	0	0	0	0	0	0	0	0	0	0	0	0	0	0	0	0	0	0	0	0	0	0	0	0	0	0	0	0	0	0	0	0	0	0	0	0	0	0	0	0	0	0	0	0	0	0
ENSG00000225028.1	0	0	0	0	1	0	0	0	0	0	0	0	0	0	0	0	0	0	0	0	0	0	0	0	0	0	0	0	0	0	0	0	0	0	0	0	0	0	0	0	0	0	0	0	0	0	0	0	0
ENSG00000226133.1	0	0	0	0	0	0	0	0	0	0	0	0	0	0	0	0	0	0	0	0	0	0	0	0	0	0	1	0	0	0	0	0	0	0	0	0	0	0	0	0	0	0	0	0	0	0	0	0	0
ENSG00000231413.1	0	0	0	0	0	0	0	0	0	0	0	0	0	0	0	0	0	0	0	0	0	0	0	0	0	0	0	0	0	0	0	0	0	0	0	0	0	0	0	0	0	0	0	0	0	0	0	0	0
ENSG00000237180.1	1	0	0	0	0	0	0	0	0	0	0	0	0	0	0	0	0	0	0	0	0	0	0	0	0	0	0	0	0	0	0	0	0	0	0	0	0	0	0	0	0	0	0	0	0	0	0	0	0
ENSG00000242267.2	0	0	0	0	0	0	0	0	0	0	0	0	0	0	2	0	0	0	1	0	0	0	0	0	0	0	0	0	0	0	0	0	0	0	0	0	0	0	0	0	0	0	0	0	0	0	0	0	0
ENSG00000269709.1	0	4	0	0	4	0	0	0	0	0	0	0	0	0	4	0	0	1	2	0	0	0	0	2	1	0	0	0	0	0	0	0	0	0	0	0	0	3	0	0	0	0	0	0	0	0	3	0	0
ENSG00000223720.1	0	4	0	0	0	0	0	0	0	0	0	0	0	0	0	0	0	0	0	0	0	0	0	0	0	0	0	0	0	0	0	0	0	0	0	0	0	0	0	0	0	0	0	0	0	0	0	0	0
ENSG00000117834.8	0	2	1	0	0	0	0	0	0	0	0	0	1	0	1	0	0	4	1	0	1	0	0	0	1	0	1	4	3	2	0	0	0	0	0	0	3	0	0	0	0	2	3	0	0	0	1	0	1
ENSG00000272491.1	0	0	0	0	0	0	0	0	0	0	0	0	0	0	0	0	0	0	0	0	0	0	0	0	0	2	0	0	2	0	0	0	9	0	0	0	3	0	0	0	0	0	0	0	0	0	1	0	0
ENSG00000132122.7	8	12	0	38	32	7	7	14	5	5	18	14	18	8	3	4	5	4	10	6	1	8	3	0	0	6	4	0	27	49	5	6	7	0	15	18	6	4	14	3	0	13	10	19	0	3	2	6	9
ENSG00000224986.2	0	0	0	0	0	0	2	1	0	0	0	0	2	0	0	0	0	0	3	1	0	0	0	0	1	0	0	0	0	0	0	0	0	0	0	0	0	0	0	1	0	0	0	0	0	0	0	0	0
ENSG00000206700.1	0	0	0	0	0	0	0	0	0	0	0	0	0	0	0	0	0	0	0	0	0	0	0	0	0	0	0	0	0	0	0	0	0	0	0	0	0	0	0	0	0	0	0	0	0	0	0	0	0
ENSG00000235105.1	0	0	0	0	0	0	0	0	0	0	0	0	0	0	0	0	0	0	0	0	0	0	0	0	0	0	0	0	0	0	0	0	0	0	0	0	0	0	0	0	0	0	0	0	0	0	0	0	0
ENSG00000223175.1	0	0	0	0	0	0	0	0	0	0	0	0	0	0	0	0	0	0	0	0	0	0	0	0	0	0	0	0	0	0	0	0	0	0	0	0	0	0	0	0	0	0	0	0	0	0	0	0	0
ENSG00000232514.1	0	0	18	0	0	0	0	0	2	0	0	2	0	0	0	0	0	0	0	0	0	0	0	0	0	0	0	0	0	0	0	0	0	0	0	0	0	0	0	0	0	0	0	0	0	0	0	0	0
ENSG00000186094.12	0	0	0	1	1	7	0	2	6	6	0	6	1	0	0	0	0	1	6	0	0	0	0	0	0	1	2	0	0	8	1	0	0	0	0	0	2	0	0	0	0	0	0	0	0	0	2	0	0
ENSG00000162373.8	24	0	12	8	0	3	13	1	0	6	23	19	28	8	2	0	0	15	6	0	1	0	0	2	0	11	0	0	9	5	0	1	9	9	6	2	0	9	4	3	0	0	0	5	3	5	14	5	28
ENSG00000229846.1	0	0	0	0	0	0	0	0	0	0	0	0	0	0	5	0	0	0	0	0	0	0	0	0	0	0	0	0	0	0	0	0	0	0	0	0	0	0	0	0	0	0	0	0	0	0	0	0	0
ENSG00000239144.1	0	0	0	0	0	0	0	0	0	0	0	0	0	0	0	0	0	0	0	0	0	0	0	0	0	0	0	0	0	0	0	0	0	0	0	0	0	0	0	0	0	0	0	0	0	0	0	0	0
ENSG00000230114.1	0	0	0	0	0	0	0	0	0	0	0	0	0	0	0	0	0	0	0	0	0	0	0	0	0	0	0	0	0	0	0	0	0	0	0	0	0	0	0	0	0	0	0	0	0	0	0	0	0
ENSG00000225623.1	0	2	11	12	0	0	2	0	0	0	0	4	0	6	0	0	0	0	0	1	0	0	0	0	0	0	0	0	0	0	0	0	0	0	1	0	0	0	0	1	0	0	1	0	0	0	0	0	1
ENSG00000237478.2	0	0	0	0	0	0	0	0	0	0	0	0	0	0	0	0	0	0	0	0	0	0	0	0	0	0	0	0	0	0	0	0	0	0	0	0	0	0	0	0	0	0	0	0	0	0	0	0	0
ENSG00000215887.5	0	0	0	0	0	0	0	0	0	0	0	0	0	0	0	0	0	0	0	0	0	0	0	0	0	0	0	0	0	0	0	0	0	0	0	0	0	0	0	0	0	0	0	0	0	0	0	0	0
ENSG00000221746.1	0	0	0	0	0	0	0	0	0	0	0	0	0	0	0	0	0	0	0	0	0	0	0	0	0	0	0	0	0	0	0	0	0	0	0	0	0	0	0	0	0	0	0	0	0	0	0	0	0
ENSG00000227839.1	0	0	0	0	0	0	0	0	3	0	0	0	0	1	0	0	0	0	1	0	0	0	0	0	0	0	0	0	0	0	0	0	0	0	0	0	0	0	0	0	0	0	0	0	0	0	1	0	0
ENSG00000233595.2	0	0	0	0	0	0	0	0	0	0	0	0	0	0	0	0	0	0	0	0	0	0	0	0	0	0	0	0	0	0	0	0	0	0	0	0	0	0	0	0	0	0	0	0	0	0	0	0	0
ENSG00000162374.12	0	21	4	3	0	14	5	6	6	17	15	17	8	10	1	1	3	4	5	0	1	1	0	2	0	4	2	1	3	1	0	2	0	2	5	0	0	0	0	2	0	1	8	6	0	9	2	13	3
ENSG00000230828.1	0	0	0	0	0	1	0	0	0	0	0	0	0	0	0	0	0	0	0	0	0	0	0	0	0	0	0	0	0	0	0	0	0	0	0	0	0	1	0	0	0	0	0	0	0	0	0	0	0
ENSG00000237337.1	0	1	3	0	0	0	0	7	0	0	0	0	0	3	0	0	0	0	0	4	0	0	0	0	0	1	1	0	0	0	0	0	0	0	0	0	3	0	0	0	0	0	4	2	0	0	0	0	0
ENSG00000233407.1	0	0	0	0	0	0	0	0	0	0	0	0	0	0	0	0	0	0	0	0	0	0	0	0	0	0	0	0	0	0	0	0	0	0	0	0	0	0	0	0	0	0	0	0	0	0	0	0	0
ENSG00000234080.2	0	0	0	0	0	0	1	0	0	1	0	0	1	0	0	0	0	1	0	0	0	0	0	0	0	0	0	0	0	1	0	0	1	0	0	0	0	0	0	0	0	0	0	0	0	1	0	0	0
ENSG00000229316.1	0	5	0	9	0	2	0	0	0	0	0	0	0	0	0	0	0	0	0	0	1	0	0	0	0	0	0	0	0	0	0	0	0	0	0	0	0	0	0	0	0	0	0	0	0	0	0	0	0
ENSG00000225671.2	0	0	0	0	0	0	0	0	0	0	0	0	0	0	0	0	0	0	0	0	0	0	0	0	0	0	0	0	0	0	0	0	0	0	0	0	0	0	0	0	0	0	0	0	0	0	0	0	0
ENSG00000142700.7	265	11	6	73	1	18	82	35	4	4	62	2	25	2	76	5	2	244	74	0	49	7	28	10	1	18	27	1	9	16	4	18	43	19	28	6	2	18	25	52	68	11	10	51	0	4	18	3	15
ENSG00000271782.1	2	0	0	0	0	0	0	8	0	0	1	6	0	0	1	0	0	0	0	0	0	0	0	2	0	0	0	0	0	0	0	0	0	0	0	0	0	0	5	0	0	0	0	0	0	0	0	2	1
ENSG00000185104.15	35	17	18	42	79	16	24	27	27	15	22	51	69	26	86	0	7	103	48	0	15	43	8	56	4	15	32	0	11	26	18	32	71	42	21	5	7	31	19	31	13	17	12	71	11	6	26	18	80
ENSG00000225767.1	0	0	0	0	0	0	0	0	12	0	3	0	3	0	0	0	0	3	0	0	0	1	0	1	0	0	0	0	0	0	0	0	3	1	0	0	0	0	0	3	0	0	2	0	0	0	1	0	2
ENSG00000202140.1	0	0	0	0	8	0	0	0	0	0	0	0	0	0	2	0	0	0	3	0	0	1	0	4	0	0	0	0	0	0	3	3	0	1	0	0	5	0	0	9	0	0	0	0	0	0	0	0	2
ENSG00000207194.1	0	0	0	0	0	1	0	0	0	0	0	0	0	0	0	0	0	0	2	0	5	0	0	0	0	0	0	0	0	0	0	0	1	0	0	0	0	0	0	0	4	0	0	5	0	0	0	0	0
ENSG00000252825.1	0	0	0	0	0	0	0	0	0	0	0	0	0	0	0	0	0	0	0	0	0	0	0	0	0	0	0	0	0	0	0	0	0	0	0	0	0	0	0	0	0	0	0	0	0	0	0	0	0
ENSG00000230585.2	0	1	0	0	0	0	0	0	0	4	0	0	0	0	0	0	0	0	0	0	0	0	0	0	0	0	0	0	0	0	0	0	0	0	0	0	0	0	0	0	0	0	0	1	0	0	0	0	0
ENSG00000237130.1	0	0	0	0	0	0	0	0	0	0	0	0	0	0	0	0	0	0	0	0	0	0	0	0	0	0	0	0	0	0	0	0	0	0	0	0	0	0	0	0	0	0	0	0	0	0	0	0	0
ENSG00000123080.6	7	10	13	5	22	6	9	8	0	0	11	0	18	4	2	2	3	18	26	0	3	6	2	10	5	3	2	1	7	7	13	13	15	1	0	3	15	15	11	3	0	8	5	6	12	4	5	10	111
ENSG00000265538.1	0	0	0	0	0	0	0	0	0	0	0	0	0	0	0	0	0	0	0	0	0	0	0	0	0	0	0	0	0	0	0	0	0	0	0	0	0	0	0	0	0	0	0	0	0	0	0	0	0
ENSG00000204006.4	0	0	0	0	0	0	0	0	0	0	0	0	0	0	0	0	0	0	0	0	0	0	0	0	0	0	0	0	0	0	0	0	0	0	0	0	0	0	0	0	0	0	4	0	0	0	0	0	0
ENSG00000200262.1	0	0	0	0	0	0	0	0	0	0	0	0	0	0	0	0	0	0	0	0	0	0	0	0	0	0	0	0	0	0	0	0	0	0	0	0	0	0	0	0	0	0	0	0	0	0	0	0	0
ENSG00000213478.2	0	0	0	0	0	0	0	0	0	2	0	0	0	0	0	0	0	0	0	0	0	0	0	0	0	0	0	0	0	0	0	0	0	0	0	0	0	0	0	0	0	0	0	0	0	0	0	0	0
ENSG00000239101.1	0	0	0	0	0	0	0	0	0	0	0	0	0	0	0	0	0	0	0	0	0	0	0	0	0	0	0	0	0	0	0	0	0	0	0	0	0	0	0	0	0	0	0	0	0	0	0	0	0
ENSG00000221492.1	0	0	0	0	0	0	0	0	0	3	0	0	0	0	0	0	0	0	2	0	1	0	0	0	0	0	0	0	0	0	1	0	0	0	1	0	0	0	0	0	0	0	0	0	0	3	0	0	0
ENSG00000203356.2	0	0	1	1	0	0	2	0	1	1	2	1	0	1	0	0	5	8	0	5	0	0	0	0	0	0	0	0	0	0	0	0	1	0	0	0	2	3	0	2	0	0	2	1	0	0	1	0	2
ENSG00000238618.1	0	0	0	0	0	0	0	0	0	0	0	0	0	0	0	0	0	0	0	0	0	0	0	0	0	0	0	0	0	0	0	0	0	0	0	0	0	0	0	0	0	0	0	0	0	0	0	0	0
ENSG00000123091.4	71	3	40	12	64	18	56	87	67	28	18	25	72	63	44	31	27	126	30	3	8	17	14	21	10	12	22	12	28	19	35	75	49	16	40	22	11	22	14	81	24	20	20	35	23	25	39	80	24
ENSG00000233406.4	7	1	1	3	3	0	5	1	2	1	0	1	3	1	0	0	0	3	1	0	0	4	0	2	0	0	0	0	1	0	0	1	0	0	2	0	0	0	0	0	1	0	0	1	0	1	0	0	2
ENSG00000236434.2	0	0	0	0	0	0	0	0	0	0	0	0	0	0	0	0	0	0	0	0	0	0	0	0	0	0	0	0	0	0	0	0	0	0	0	0	0	0	0	0	0	0	2	0	0	0	0	0	0
ENSG00000085831.11	6	1	0	0	3	4	6	2	4	0	0	0	3	6	1	0	0	25	0	0	0	4	1	1	2	11	0	0	1	3	0	1	0	0	0	0	3	1	1	0	4	0	3	1	0	1	2	0	1
ENSG00000261664.1	0	0	0	0	0	0	0	0	0	0	0	0	0	0	0	0	0	2	0	0	0	0	0	0	0	0	0	0	2	0	0	0	0	0	0	0	0	0	0	0	0	0	0	0	0	0	0	0	0
ENSG00000085832.12	90	74	103	28	79	49	65	82	53	119	125	115	111	65	31	70	27	200	67	15	19	53	35	46	46	16	21	17	26	60	66	95	115	67	34	15	38	81	44	57	34	52	78	60	35	45	96	102	470
ENSG00000232027.2	0	1	0	0	0	7	0	0	0	0	0	0	0	8	0	0	0	0	0	0	0	0	0	0	0	0	0	0	0	0	0	0	0	0	0	0	0	1	0	0	0	0	0	0	0	0	6	0	0
ENSG00000206595.1	0	0	0	0	0	0	0	0	0	0	0	0	0	0	0	0	0	0	0	0	0	0	0	0	0	0	0	0	0	0	0	0	0	0	0	0	0	0	0	0	0	0	0	0	0	0	0	0	0
ENSG00000238140.1	0	0	0	0	8	0	0	0	0	0	0	0	0	0	0	0	0	0	0	0	0	0	0	0	0	0	0	0	0	0	0	0	0	0	0	0	0	0	0	0	0	0	0	0	0	0	1	0	0
ENSG00000227070.1	0	0	8	0	0	5	2	3	4	0	0	0	0	0	0	0	0	0	9	2	1	0	0	2	0	2	0	0	0	0	0	1	1	4	0	0	0	2	0	0	0	0	2	1	0	0	0	0	20
ENSG00000252032.1	0	0	0	0	0	0	0	0	0	0	0	0	0	0	0	0	0	0	0	0	0	0	0	0	0	0	0	0	0	0	0	0	0	0	0	0	0	0	0	0	0	0	0	0	0	0	0	0	0
ENSG00000227742.1	0	0	0	0	0	0	0	0	0	0	0	0	0	4	0	0	0	0	0	0	0	0	0	0	0	0	0	0	0	0	0	0	0	0	0	0	0	0	0	0	0	0	0	0	0	0	0	0	0
ENSG00000117859.14	115	68	35	74	147	38	132	129	12	46	57	34	81	69	49	40	37	162	59	15	13	37	18	19	19	22	38	13	21	48	50	59	56	35	53	27	33	34	40	45	19	53	39	63	55	26	39	133	136
ENSG00000236973.2	0	0	0	0	0	0	0	0	0	0	0	0	0	0	0	0	0	0	0	0	0	0	0	0	0	0	0	0	0	0	0	0	0	0	0	0	0	0	0	0	0	0	0	0	0	0	0	0	0
ENSG00000232846.1	0	0	0	0	0	0	0	0	0	0	0	0	0	0	0	0	0	0	0	0	0	0	0	0	0	0	0	0	0	0	0	0	0	0	0	0	0	0	0	0	0	0	0	0	0	0	0	0	0
ENSG00000212624.1	0	0	0	0	0	0	0	0	0	0	0	0	0	0	0	0	0	2	0	0	0	0	0	0	0	0	0	0	0	0	0	0	0	0	0	0	0	0	0	0	0	0	0	0	0	0	0	0	0
ENSG00000078618.15	303	188	242	316	373	105	168	173	73	97	124	140	250	150	88	86	10	264	116	18	103	90	25	66	44	36	50	22	56	77	123	120	140	61	66	54	21	112	91	77	76	119	53	68	35	46	64	147	291
ENSG00000266993.1	11	11	14	13	25	7	5	20	4	16	12	6	20	3	11	0	0	7	3	0	3	6	4	8	0	6	4	0	3	15	6	4	15	11	5	5	0	10	7	8	6	17	5	9	2	5	9	5	11
ENSG00000272175.1	3	0	0	0	0	0	6	12	0	0	2	7	2	0	0	0	0	2	5	0	0	0	0	1	0	1	0	0	0	0	1	1	0	1	3	0	5	0	2	3	4	0	0	0	6	0	1	6	6
ENSG00000212076.1	0	0	0	0	0	0	0	0	0	0	0	0	0	0	0	0	0	0	2	0	0	0	0	0	0	0	0	0	0	0	0	0	0	0	0	0	0	0	0	0	0	0	0	0	0	0	0	0	0
ENSG00000230604.2	0	0	0	0	0	0	0	0	0	0	0	0	0	0	0	0	0	0	0	0	0	0	0	0	0	0	0	0	0	0	0	0	0	0	0	0	0	0	0	0	0	0	0	0	0	0	0	0	0
ENSG00000212174.1	0	0	0	0	0	0	0	0	0	0	0	0	0	0	0	0	0	0	0	0	0	0	0	0	0	0	0	0	0	0	0	0	0	0	0	0	0	0	0	0	0	0	0	0	0	0	0	0	0
ENSG00000265769.1	0	0	0	0	0	0	0	0	0	0	0	0	0	0	0	0	1	0	0	0	0	0	0	0	0	0	0	0	0	0	0	0	0	0	0	0	0	0	0	0	0	0	0	0	0	0	0	0	0
ENSG00000169213.6	18	0	9	0	0	5	1	4	6	0	4	0	3	4	2	4	4	11	2	3	1	0	0	0	0	13	0	0	18	4	7	7	1	0	1	0	0	0	9	4	0	3	4	12	0	4	9	3	0
ENSG00000200839.1	0	0	0	0	0	0	0	0	0	0	0	0	0	0	0	0	0	0	0	0	0	0	0	0	0	0	0	0	0	0	0	0	0	0	0	0	0	0	0	0	0	0	0	0	0	0	0	0	0
ENSG00000229032.1	0	0	0	0	0	0	0	0	0	0	0	0	0	0	0	0	0	0	0	0	0	0	0	0	0	0	0	0	0	0	0	0	0	0	0	0	0	0	0	0	0	0	0	0	0	0	0	0	0
ENSG00000264613.1	0	0	0	0	0	0	0	0	0	0	0	0	0	0	0	0	0	0	0	0	0	0	0	0	0	0	0	0	0	0	0	0	0	0	0	0	0	1	0	0	0	0	0	0	0	0	1	0	0
ENSG00000117862.7	84	15	26	41	58	34	53	49	29	22	115	59	120	37	26	2	9	138	37	9	5	28	22	16	6	22	26	10	14	20	33	118	54	29	23	14	11	33	42	45	16	21	17	59	20	17	47	68	48
ENSG00000198841.3	3	0	0	0	0	0	6	5	0	0	1	1	4	0	5	1	4	13	4	0	0	2	3	5	0	3	2	3	0	2	3	2	6	2	0	0	3	1	6	3	1	2	1	1	4	0	9	3	7
ENSG00000223390.1	0	0	0	0	0	0	0	0	0	0	0	0	0	0	0	1	0	0	0	0	0	0	0	0	0	0	0	0	0	0	0	0	2	0	0	0	0	0	1	0	0	0	0	0	0	0	0	0	0
ENSG00000228369.2	0	0	0	0	0	0	0	0	0	0	0	0	0	0	0	0	0	0	0	0	0	0	0	0	0	0	0	0	0	0	0	0	0	0	0	0	0	0	0	0	0	0	0	0	0	0	0	0	0
ENSG00000134717.13	38	23	9	15	30	12	42	21	3	4	20	13	54	0	13	8	0	60	10	7	18	16	5	6	1	5	13	10	5	5	7	38	62	14	13	13	17	15	17	24	2	10	4	28	7	11	18	30	56
ENSG00000157077.10	3	2	8	23	38	0	19	10	3	7	22	0	35	16	4	4	0	0	18	0	10	6	2	3	0	2	2	3	1	3	0	20	2	13	10	9	0	7	10	3	9	7	0	6	4	0	7	8	4
ENSG00000241745.2	0	0	0	0	0	0	0	0	1	0	0	0	0	0	0	0	0	0	0	0	0	0	0	0	0	0	0	0	0	0	0	0	0	0	0	0	0	0	0	0	0	0	0	0	0	0	0	0	0
ENSG00000228407.2	0	0	1	0	2	0	0	0	0	0	0	0	2	1	0	0	0	0	1	0	0	1	0	0	0	0	0	0	0	0	0	0	0	0	0	0	0	0	0	0	0	0	0	0	0	0	0	3	4
ENSG00000223429.1	0	0	0	0	0	0	0	0	0	0	0	0	0	0	0	0	2	0	0	0	0	0	0	0	0	0	0	0	0	0	0	0	0	0	0	0	0	0	0	0	0	0	0	0	0	0	0	0	0
ENSG00000224255.2	0	0	0	0	0	0	3	0	0	0	0	0	0	0	0	0	0	0	0	0	0	0	0	0	0	0	0	0	0	0	0	0	0	1	0	0	0	0	0	0	0	0	0	0	0	0	0	0	0
ENSG00000236004.2	0	0	0	1	0	1	1	0	0	0	0	0	0	0	0	0	0	0	0	0	0	0	0	0	0	1	0	0	0	0	0	0	0	0	0	0	0	0	0	0	0	0	0	0	0	0	0	0	0
ENSG00000237663.2	0	0	0	0	0	0	0	0	0	0	0	0	0	0	0	0	0	0	0	0	0	0	0	0	0	0	0	0	0	0	0	0	0	0	0	0	0	0	0	0	0	0	0	0	0	0	0	0	0
ENSG00000213735.2	0	0	0	0	0	0	0	0	0	0	0	0	0	0	0	0	0	0	0	0	0	0	0	0	0	0	0	0	0	0	0	0	0	0	0	0	0	0	0	0	0	0	0	0	0	0	0	0	0
ENSG00000154222.10	2	21	0	19	36	2	33	9	29	12	15	44	24	27	15	14	17	12	26	2	5	6	10	12	5	4	5	5	26	50	8	9	13	19	84	4	27	15	13	12	14	16	16	7	4	23	27	34	39
ENSG00000272100.1	0	0	0	2	0	0	0	0	0	1	0	0	3	0	0	0	0	0	0	0	0	0	0	0	0	0	0	0	0	0	0	0	0	0	1	0	0	1	0	0	0	0	0	0	0	0	0	0	0
ENSG00000224680.4	0	0	0	0	0	0	0	0	0	0	0	0	3	0	0	0	0	0	1	0	0	1	0	0	0	0	0	0	0	0	0	0	0	0	0	0	0	0	0	0	0	3	0	0	0	0	0	0	0
ENSG00000085840.8	19	7	0	2	1	0	11	10	0	0	4	5	7	0	0	0	0	20	7	0	2	2	1	4	0	0	2	0	0	0	7	6	2	4	1	2	2	6	3	1	4	1	1	9	0	4	5	1	43
ENSG00000134748.12	49	41	20	33	31	23	36	47	35	39	22	25	82	24	22	11	9	88	25	6	6	16	8	26	9	7	12	1	7	5	36	27	49	18	14	9	4	31	16	43	0	8	11	14	13	9	18	47	118
ENSG00000134744.9	164	120	100	113	226	38	68	92	45	209	150	209	384	120	133	37	46	159	74	25	39	55	22	39	45	32	60	23	23	41	55	53	80	51	81	82	27	67	163	77	35	89	51	116	25	45	87	108	343
ENSG00000239063.1	0	0	0	0	0	0	0	0	0	0	0	0	0	0	0	0	0	0	0	0	1	1	1	1	0	0	0	0	0	1	0	2	0	3	0	0	0	2	0	4	0	4	0	0	0	0	0	0	0
ENSG00000272371.1	0	0	0	0	0	0	0	0	0	0	0	0	0	0	0	0	0	0	0	0	0	0	0	0	0	0	0	0	0	0	0	0	0	0	0	0	0	0	0	0	0	0	0	0	0	0	0	0	0
ENSG00000236290.1	0	0	0	0	0	0	0	0	0	0	0	0	5	0	0	0	0	0	0	0	0	0	0	0	0	0	0	0	0	0	0	0	0	0	0	0	0	0	0	0	0	0	0	0	0	0	0	0	0
ENSG00000116157.5	21	0	0	4	12	0	0	0	0	0	6	0	16	14	0	0	0	26	0	2	4	0	1	0	2	1	0	0	3	0	9	0	3	0	1	5	0	0	2	5	0	12	1	0	1	1	9	44	29
ENSG00000182183.10	0	0	12	0	0	0	4	9	1	44	3	24	0	12	0	5	2	0	0	0	1	1	2	0	9	1	0	2	0	5	5	0	7	0	2	2	0	1	5	6	0	1	12	9	3	4	9	2	14
ENSG00000162377.4	31	6	0	0	11	0	2	6	0	0	7	0	5	0	3	0	3	15	3	2	0	0	0	3	3	0	1	1	1	0	2	4	2	1	4	0	0	3	0	0	0	0	2	4	1	4	4	10	11
ENSG00000233664.1	0	0	0	0	0	0	0	0	0	0	0	0	0	0	0	0	0	0	0	0	0	0	0	0	0	0	0	0	0	0	0	0	0	0	0	0	0	0	0	0	0	0	0	0	0	0	0	0	0
ENSG00000239640.2	0	0	0	0	0	0	0	0	1	0	0	0	0	0	0	0	0	0	0	0	0	0	0	0	0	0	0	0	0	0	0	0	0	0	0	0	0	0	0	0	0	0	0	0	0	0	0	0	0
ENSG00000162378.8	96	19	52	69	136	27	89	93	80	48	59	45	146	43	31	24	19	123	95	10	29	22	20	19	19	16	24	6	28	27	27	61	57	70	82	50	13	52	49	78	25	36	45	78	44	31	76	119	60
ENSG00000252018.1	0	0	0	0	0	0	0	0	0	0	0	0	0	0	0	0	0	0	0	0	0	0	0	0	0	0	0	0	0	0	0	0	0	0	0	0	0	0	0	0	0	0	0	0	0	0	0	0	0
ENSG00000228929.1	3	0	0	2	8	0	0	11	0	0	0	0	0	0	0	0	0	8	1	0	0	1	0	0	0	0	0	0	0	0	0	1	3	0	0	0	0	1	1	0	0	0	0	0	0	0	10	8	12
ENSG00000206627.1	0	0	0	0	0	0	0	0	0	0	0	0	0	0	0	0	0	0	0	0	0	0	0	0	0	0	0	0	0	0	0	0	0	0	0	0	0	0	0	0	0	0	0	0	0	0	0	0	0
ENSG00000203995.5	5	0	0	5	1	20	5	6	0	0	0	0	2	0	0	0	3	3	8	2	0	2	0	0	0	1	2	0	0	0	7	15	1	11	2	0	1	5	0	0	5	2	2	6	1	0	0	1	8
ENSG00000242391.2	0	3	0	0	0	0	0	0	0	0	0	0	0	0	0	0	0	0	0	0	0	0	0	0	0	0	0	0	0	0	0	0	0	0	0	0	0	0	0	0	0	0	0	1	0	0	0	0	0
ENSG00000121310.12	127	38	30	59	148	64	88	85	35	57	179	72	244	69	74	1	40	125	145	3	24	79	33	18	10	42	38	8	38	85	29	104	83	85	65	44	11	110	77	110	29	37	15	101	57	29	113	74	46
ENSG00000230953.2	0	0	0	0	0	0	0	0	0	0	0	0	0	0	0	0	0	0	0	0	0	0	0	0	0	0	0	0	0	0	0	0	0	0	0	0	0	0	0	0	0	0	0	0	0	0	0	0	0
ENSG00000231866.2	0	0	0	0	0	0	0	0	0	0	0	0	0	0	0	0	0	0	0	0	0	0	0	0	0	0	0	0	0	0	0	0	0	0	0	0	0	0	0	0	0	0	0	0	0	0	0	0	0
ENSG00000116171.12	203	57	122	107	167	81	130	143	122	68	109	65	259	86	64	29	29	194	106	9	45	46	57	52	35	58	74	24	65	64	113	114	114	39	70	57	51	106	78	90	34	74	43	127	34	61	106	189	181
ENSG00000264834.1	0	3	9	0	0	0	1	4	0	2	2	0	0	4	0	0	0	0	0	0	0	0	0	0	1	1	0	0	0	0	1	0	0	0	0	0	0	0	0	0	0	0	0	0	0	0	0	0	0
ENSG00000266188.1	0	0	0	0	0	0	0	0	0	0	0	0	0	0	0	0	0	0	0	0	0	0	0	1	0	0	0	0	0	0	0	0	0	0	0	0	0	0	0	0	0	0	0	0	0	0	0	0	0
ENSG00000265815.1	0	0	0	0	0	0	0	0	0	0	0	0	0	0	0	0	0	0	0	0	0	0	0	0	0	0	0	0	0	0	0	0	0	0	0	0	0	0	0	0	0	0	0	0	0	0	0	0	0
ENSG00000237279.2	0	0	0	0	0	0	0	0	0	0	0	0	0	0	0	0	0	0	0	0	0	0	0	0	0	0	0	0	0	0	0	0	0	0	0	0	0	0	0	0	0	0	0	0	0	0	0	0	0
ENSG00000236360.1	0	0	0	3	0	0	0	0	0	0	0	0	0	7	0	0	0	0	0	0	0	0	0	0	0	0	0	0	0	0	0	0	0	0	0	0	0	0	0	0	0	0	0	0	0	0	0	0	0
ENSG00000226147.1	0	0	0	0	0	0	0	0	0	0	0	0	0	0	0	0	0	0	0	0	0	0	0	0	0	0	0	0	0	0	0	0	0	0	0	0	0	0	0	0	0	0	0	0	0	0	0	0	1
ENSG00000174348.9	0	3	0	0	13	0	11	61	0	3	0	0	2	10	0	1	7	6	1	2	0	2	2	0	2	0	3	3	0	10	2	0	21	0	1	3	1	2	4	2	0	20	3	14	5	5	25	164	0
ENSG00000232993.1	0	3	0	0	13	0	10	61	0	3	0	0	2	10	0	1	7	6	1	2	0	2	2	0	0	0	2	3	0	9	2	0	19	0	0	3	0	2	4	0	0	19	3	14	5	4	25	160	0
ENSG00000227644.2	0	0	0	0	0	0	0	0	0	0	0	0	0	0	0	0	0	0	0	0	0	0	0	0	0	0	0	0	0	0	0	0	0	0	0	0	0	0	0	0	0	0	0	0	0	0	0	0	0
ENSG00000162383.7	0	0	0	0	0	0	1	0	0	0	0	0	0	0	0	0	0	0	0	0	0	0	0	0	0	0	1	0	0	0	0	0	0	0	0	0	0	0	0	1	0	0	0	0	0	0	0	0	0
ENSG00000235563.1	1	0	0	0	0	0	0	1	0	0	0	0	0	0	0	0	0	0	0	0	0	0	0	0	0	0	0	0	0	0	0	0	0	0	0	0	0	0	2	0	0	0	0	0	0	0	0	0	0
ENSG00000157184.5	58	20	16	45	32	16	27	28	2	40	47	36	48	11	3	15	3	91	16	3	10	11	10	17	6	6	16	2	16	8	9	20	21	14	14	20	6	18	12	6	22	14	13	35	12	9	35	25	58
ENSG00000236723.1	0	0	0	0	0	0	0	0	0	0	0	0	0	0	0	0	0	0	0	0	0	0	0	0	0	0	0	0	0	0	0	0	0	0	0	0	1	0	0	0	0	0	0	0	0	0	0	0	0
ENSG00000162384.9	52	29	31	40	49	28	40	33	3	44	50	34	54	11	7	19	6	108	27	4	10	10	7	17	8	6	14	2	14	17	9	22	17	13	12	27	6	24	14	7	11	12	13	36	12	4	35	29	56
ENSG00000259818.1	1	0	13	0	0	0	0	0	0	0	0	0	0	0	1	0	0	0	0	5	0	0	0	2	0	0	0	1	3	0	0	0	0	0	0	0	0	0	1	0	0	0	0	0	0	0	1	0	0
ENSG00000162385.6	102	12	39	23	55	37	101	61	82	13	76	43	91	47	25	49	9	207	43	2	30	34	30	32	15	14	16	7	27	19	40	172	96	20	28	26	9	49	38	63	6	23	41	56	34	11	73	41	191
ENSG00000226754.1	6	0	0	0	0	0	1	0	0	0	0	0	0	0	1	0	0	3	1	0	0	0	0	0	0	2	0	0	3	0	0	4	1	0	0	0	0	1	2	2	0	0	0	0	0	0	1	0	5
ENSG00000270172.1	25	0	2	0	3	0	9	8	0	7	14	14	3	12	9	0	0	6	10	0	2	3	3	5	0	4	1	0	4	6	7	38	7	2	8	0	6	3	6	16	1	8	2	2	2	3	4	4	31
ENSG00000157193.10	56	20	29	32	17	2	22	7	2	17	42	15	15	6	4	8	1	27	14	3	7	3	4	12	2	4	4	4	5	0	10	65	19	3	5	12	9	7	9	15	25	7	9	8	5	3	14	14	59
ENSG00000234578.1	0	0	0	0	0	0	0	0	0	0	0	0	0	0	0	0	0	0	0	0	0	0	0	0	0	0	0	0	0	0	0	1	0	0	0	0	0	0	0	0	0	0	0	0	0	0	5	0	0
ENSG00000228838.1	0	0	0	0	0	0	0	0	0	0	0	0	3	0	0	0	0	0	0	0	0	0	0	0	0	0	0	0	0	0	0	0	0	0	0	0	0	0	0	0	0	0	0	0	0	0	0	0	0
ENSG00000225030.1	0	0	0	0	0	0	0	1	0	0	0	0	0	0	0	0	0	0	0	0	0	0	0	0	0	0	0	0	0	0	0	0	0	0	0	0	0	0	0	0	0	0	0	0	0	0	0	0	0
ENSG00000232762.1	0	0	0	0	0	0	0	0	0	0	0	0	0	0	0	0	0	0	0	0	0	0	0	0	0	0	0	0	0	0	1	0	0	1	0	0	0	0	0	0	0	0	0	0	1	0	0	0	0
ENSG00000225675.2	0	0	0	1	0	0	0	0	0	0	0	0	0	0	0	0	0	0	2	0	0	0	0	0	0	0	0	0	0	0	0	0	0	0	0	0	0	0	0	0	0	0	0	0	0	0	0	0	0
ENSG00000226938.1	0	0	0	0	0	0	0	0	0	0	0	0	0	0	0	0	0	0	0	0	0	0	0	0	0	0	0	0	0	0	0	0	0	0	0	0	0	0	0	0	0	0	0	0	0	0	0	0	0
ENSG00000230138.1	0	3	0	0	1	0	2	2	3	5	1	18	3	0	0	0	1	3	0	0	0	0	1	1	2	0	0	1	0	0	1	0	5	0	2	0	0	0	0	7	0	1	3	6	0	0	0	0	9
ENSG00000236253.3	0	0	0	0	1	0	2	0	1	1	2	0	0	0	0	0	5	0	4	0	2	0	0	0	0	0	0	0	0	0	0	0	0	0	0	0	0	0	0	2	0	0	0	1	0	0	0	0	0
ENSG00000143006.7	0	1	0	0	0	0	0	0	0	0	0	0	0	0	0	0	0	0	0	0	0	0	0	0	0	0	0	0	0	0	0	0	0	0	0	0	0	0	0	0	0	0	0	0	0	1	0	0	0
ENSG00000174332.3	0	0	0	0	0	0	0	1	0	0	0	0	0	1	0	0	1	1	0	0	0	0	0	0	0	0	2	0	0	0	0	0	1	0	0	0	0	0	0	2	0	0	0	0	0	0	3	3	0
ENSG00000239007.1	0	0	0	0	0	0	0	0	0	0	0	0	0	0	0	0	0	0	0	0	0	0	0	0	0	0	0	0	0	0	0	0	0	0	0	0	0	0	0	0	0	0	0	0	0	0	0	0	0
ENSG00000058804.10	11	9	1	11	14	3	22	13	5	19	40	11	44	17	11	19	8	87	30	3	8	4	4	3	6	2	7	0	4	30	0	60	28	5	1	4	8	20	6	27	8	15	17	22	12	14	12	6	110
ENSG00000201003.1	0	0	0	0	0	0	0	0	0	0	0	0	0	0	0	0	0	0	0	0	0	0	0	0	0	0	0	0	0	0	0	0	0	1	0	0	0	0	0	0	0	0	0	3	1	0	0	0	3
ENSG00000264454.1	0	0	0	0	0	0	0	0	0	0	0	0	0	0	0	0	0	0	0	0	0	0	0	0	0	0	0	0	0	0	0	0	0	0	0	0	0	0	0	0	0	0	0	0	0	0	0	0	0
ENSG00000229687.2	0	4	0	0	0	0	0	0	0	0	0	0	0	0	0	0	0	0	0	0	0	0	0	0	1	0	0	0	0	0	0	0	0	0	0	0	0	0	0	0	0	0	0	0	0	1	0	0	0
ENSG00000058799.9	29	0	29	7	22	7	16	21	8	1	3	0	25	13	1	0	0	7	18	6	0	3	4	1	3	2	5	6	6	8	13	6	5	1	2	9	0	4	11	1	10	4	4	3	3	1	20	18	36
ENSG00000211452.6	0	0	0	0	0	0	0	0	0	0	0	0	0	0	0	0	0	0	0	0	0	0	0	0	0	0	1	0	0	0	0	0	0	1	0	0	0	0	0	0	0	0	0	0	0	0	0	2	0
ENSG00000081870.7	35	15	51	13	52	16	51	94	30	79	60	36	61	40	20	22	0	91	47	1	12	15	17	14	25	24	12	14	62	51	17	18	43	16	24	15	7	44	35	49	1	16	19	51	6	21	46	43	119
ENSG00000116212.10	21	9	3	39	10	15	40	28	30	19	7	1	32	9	7	1	22	62	6	0	17	8	14	6	8	3	9	1	9	11	2	27	43	3	7	8	1	22	7	26	0	5	5	16	7	3	4	28	22
ENSG00000219102.3	0	0	4	0	0	0	0	0	0	0	0	0	0	0	0	0	0	0	0	0	0	0	0	0	0	0	0	0	0	0	0	0	0	0	0	0	0	0	0	0	0	0	0	0	0	0	0	0	0
ENSG00000203985.6	0	0	0	0	0	0	0	0	0	0	0	0	0	0	0	0	8	0	0	0	1	0	0	0	0	5	0	0	21	9	0	0	0	0	0	0	0	0	0	0	0	0	0	0	0	0	0	0	0
ENSG00000197015.2	0	2	0	7	0	0	0	0	0	3	0	6	0	0	4	3	0	0	4	2	1	0	0	0	0	4	2	0	18	7	1	0	0	1	0	0	0	0	1	3	0	0	2	0	0	2	6	0	0
ENSG00000272091.1	0	0	0	0	9	16	0	0	0	0	5	0	28	3	0	0	0	4	4	0	0	0	2	1	3	3	3	0	1	0	2	5	20	4	5	5	0	1	10	3	2	2	2	20	0	3	2	4	1
ENSG00000116209.7	143	32	42	59	83	40	159	182	117	84	65	58	220	199	78	92	11	199	89	10	25	50	66	32	35	132	70	15	124	186	142	124	143	40	54	31	11	63	116	114	18	57	30	178	51	53	167	295	91
ENSG00000203276.2	2	0	1	0	0	0	0	0	3	1	3	1	2	3	0	0	3	0	6	0	0	0	2	0	0	3	0	0	5	0	3	5	0	0	0	0	0	4	0	0	4	0	0	9	0	0	1	3	4
ENSG00000116205.6	12	11	47	24	18	11	13	16	0	16	21	36	24	20	11	1	7	32	5	5	3	5	1	8	2	7	2	3	3	3	6	13	6	11	8	0	2	13	13	15	17	11	9	10	7	4	15	6	38
ENSG00000264208.1	0	0	0	0	0	0	0	0	0	0	0	0	0	0	0	0	0	0	0	0	0	0	0	0	0	0	0	0	0	0	0	0	0	0	0	0	0	0	0	0	0	0	0	0	0	0	0	0	0
ENSG00000225183.1	0	0	0	0	0	0	0	0	0	0	0	0	0	0	0	0	0	0	0	0	0	0	0	0	0	0	0	0	0	0	0	0	0	0	0	0	0	0	0	0	0	0	0	0	0	0	0	0	0
ENSG00000237611.1	0	3	20	0	0	0	3	7	0	0	2	4	3	4	2	0	0	2	1	0	2	2	0	1	0	4	0	0	3	0	2	2	0	1	0	3	0	1	2	0	0	0	0	3	0	0	8	0	6
ENSG00000212670.1	6	1	3	4	0	0	2	0	0	11	4	1	5	2	2	2	2	1	1	1	2	2	0	0	0	0	0	0	0	0	1	5	0	2	1	0	1	0	1	0	0	0	0	1	0	0	4	0	4
ENSG00000157211.10	0	0	0	0	0	0	0	0	0	0	0	0	0	0	0	0	0	0	0	1	0	0	0	0	0	0	0	0	0	0	0	0	0	0	0	0	0	0	0	0	0	0	0	0	1	0	0	0	0
ENSG00000256407.1	0	0	0	0	0	5	0	0	0	0	0	0	0	0	0	0	1	3	1	1	1	0	0	0	0	0	0	0	0	0	0	0	0	0	0	0	0	0	0	0	0	0	0	1	0	0	0	0	0
ENSG00000248835.2	2	0	0	7	2	0	2	1	0	5	1	1	5	0	2	0	0	11	3	0	3	0	2	0	0	0	1	0	0	0	1	3	11	0	0	0	0	2	4	0	2	3	2	10	3	0	3	5	9
ENSG00000215883.5	4	16	4	1	0	5	1	0	0	1	9	4	4	0	0	0	1	10	3	0	5	0	2	0	0	0	0	0	1	0	0	1	1	3	0	2	0	4	8	3	4	0	4	4	0	5	3	0	13
ENSG00000116221.11	142	15	45	77	91	17	90	36	37	29	49	14	115	29	51	24	24	176	71	6	16	17	16	23	7	19	18	4	23	9	26	64	55	32	32	9	22	61	21	68	10	15	23	49	46	36	33	13	90
ENSG00000157216.11	173	53	50	274	128	88	127	51	41	62	79	32	161	26	72	16	17	143	67	12	52	22	21	34	7	24	46	8	15	34	23	89	99	36	74	20	44	62	16	164	10	22	35	87	47	56	69	79	145
ENSG00000198711.4	0	0	0	4	0	0	0	0	0	0	0	0	3	0	1	0	0	0	0	0	0	0	0	0	0	0	0	0	0	0	0	0	1	0	1	0	1	0	0	0	0	0	0	1	0	0	0	11	0
ENSG00000225632.1	0	0	0	1	0	0	0	0	0	0	0	0	0	0	0	0	0	0	0	0	0	0	0	0	0	0	0	0	0	0	0	5	0	0	0	0	0	1	0	0	0	0	0	0	0	0	0	0	0
ENSG00000232245.1	0	0	0	0	0	0	0	0	0	0	0	0	0	0	0	0	0	0	0	0	0	0	0	0	0	0	0	0	0	0	0	0	0	0	0	0	0	0	0	0	0	0	0	0	0	0	0	0	0
ENSG00000265404.1	0	0	0	0	0	0	0	0	1	0	0	0	0	0	1	0	0	0	0	0	0	0	0	0	0	0	0	0	0	0	0	0	0	0	0	0	0	0	0	0	0	0	0	0	0	0	2	0	0
ENSG00000235741.1	0	0	0	0	0	0	0	0	0	0	0	0	1	0	0	0	0	0	0	0	0	0	0	0	0	0	0	0	0	0	0	0	0	0	0	0	0	0	0	0	0	0	0	0	0	0	0	0	0
ENSG00000237173.1	0	0	0	0	0	0	0	0	0	0	0	0	0	0	0	0	0	0	0	0	0	0	0	0	0	0	0	0	0	0	0	0	0	0	0	0	0	0	0	0	0	0	0	0	0	0	0	0	0
ENSG00000252646.1	0	0	0	0	0	0	0	0	0	0	0	0	0	0	0	0	0	0	0	0	0	0	0	0	0	0	0	0	0	0	0	0	0	0	0	0	0	0	0	0	0	0	0	1	0	0	0	0	0
ENSG00000227453.1	0	0	0	0	0	0	0	0	0	0	0	0	0	0	0	0	0	0	0	0	0	0	0	0	0	0	0	0	0	0	0	0	0	0	0	0	0	0	0	0	0	0	0	0	0	0	0	0	0
ENSG00000162390.13	30	30	1	36	99	3	23	20	19	12	3	1	73	2	12	4	12	24	49	0	4	31	0	10	2	9	6	1	4	5	0	8	6	15	24	5	6	3	3	32	9	7	6	9	1	0	2	3	4
ENSG00000162391.7	11	0	0	4	14	0	5	0	0	3	0	0	2	0	0	0	0	4	16	0	0	1	0	3	0	0	1	0	0	0	0	0	3	0	2	0	0	1	0	5	4	1	3	0	0	0	0	0	2
ENSG00000230728.1	0	1	0	0	0	0	0	0	0	0	0	0	0	0	0	0	0	0	0	0	0	0	0	0	5	1	0	0	0	0	0	0	0	0	0	0	0	0	0	0	0	0	0	0	0	0	0	0	0
ENSG00000271723.1	25	51	14	52	43	9	29	24	25	25	34	10	32	7	8	8	12	44	22	0	4	4	11	13	4	12	7	2	8	5	11	31	8	13	15	6	16	15	7	29	2	13	16	18	18	13	20	25	42
ENSG00000184313.15	5	35	0	6	42	0	7	0	9	1	0	1	16	0	7	0	1	2	12	0	1	10	1	1	0	0	0	1	1	1	0	0	6	3	6	3	4	2	3	10	2	0	9	0	5	0	0	4	1
ENSG00000243725.2	20	19	14	53	35	9	30	24	20	24	34	10	30	17	6	8	12	45	22	0	4	4	11	12	4	13	7	2	8	5	11	31	8	17	14	5	12	17	7	24	2	19	13	18	18	13	22	25	43
ENSG00000162396.5	3	0	0	0	0	0	10	10	0	0	7	0	17	0	6	0	2	1	10	0	0	1	0	0	4	4	5	0	3	12	0	2	1	3	5	6	0	5	0	5	0	2	5	3	4	0	1	2	3
ENSG00000006555.6	0	14	0	15	8	6	4	10	51	3	0	21	12	4	8	0	2	1	1	1	8	6	2	1	4	10	2	0	2	11	9	5	4	3	0	1	0	10	9	15	7	4	2	1	1	5	6	19	7
ENSG00000237453.1	0	0	0	0	0	0	0	0	0	0	0	0	0	0	0	0	0	0	0	0	0	0	0	0	0	0	0	0	0	0	0	0	0	0	0	0	0	0	0	0	0	0	0	0	0	0	0	0	0
ENSG00000162398.7	0	9	0	0	0	0	2	6	0	3	0	0	3	8	3	0	7	0	2	0	0	0	0	2	0	0	6	0	0	0	0	0	0	0	0	0	3	3	0	1	0	0	2	2	0	1	0	0	0
ENSG00000116133.7	13	1	0	8	0	6	22	7	3	0	0	0	0	1	4	0	12	7	3	0	0	3	5	5	1	23	6	2	13	11	1	0	1	0	3	0	7	7	7	8	0	1	0	12	4	2	7	8	3
ENSG00000242396.1	0	0	0	0	0	0	0	0	0	0	0	0	0	0	0	0	0	0	0	0	0	0	0	0	0	0	0	0	0	0	0	0	0	0	0	0	0	0	0	0	0	0	0	0	0	0	0	0	0
ENSG00000233203.2	0	0	0	0	0	0	0	0	0	0	0	0	0	0	0	0	0	0	0	0	0	0	0	0	0	0	0	0	0	0	0	0	0	0	0	0	0	0	0	0	0	0	0	0	0	0	0	0	0
ENSG00000143001.4	0	0	0	0	0	0	0	0	0	0	0	1	0	0	0	0	0	0	0	0	0	0	0	0	0	0	0	0	0	6	0	0	0	0	0	0	0	1	0	1	0	0	0	0	0	0	0	0	1
ENSG00000233271.1	0	0	0	0	0	0	0	0	0	0	0	1	0	0	0	0	0	0	0	0	0	0	0	0	0	0	0	0	0	6	0	0	0	0	0	0	0	1	0	1	0	0	0	0	0	0	0	0	1
ENSG00000162399.6	0	8	0	3	0	1	0	2	0	1	0	1	0	0	1	0	0	0	1	2	0	0	0	0	0	0	0	0	0	0	0	1	0	0	0	0	1	0	0	0	0	0	0	0	0	1	0	0	0
ENSG00000169174.9	3	12	0	6	1	0	26	10	0	0	0	0	13	0	0	0	0	2	2	0	0	0	0	1	0	0	0	0	0	0	0	7	1	0	0	1	0	4	1	4	0	3	0	5	11	2	0	0	0
ENSG00000162402.8	25	65	125	50	69	48	46	28	43	80	67	64	87	62	31	22	3	61	33	8	12	19	11	25	7	10	12	17	13	22	49	32	55	21	26	23	13	32	18	33	17	37	50	33	30	20	23	35	126
ENSG00000231090.1	0	0	0	0	0	0	0	0	0	0	0	0	0	0	0	0	0	0	0	0	0	0	0	0	0	0	0	0	0	0	0	0	0	0	0	0	0	0	0	0	0	0	0	0	0	0	0	0	0
ENSG00000231095.1	0	2	0	0	0	0	0	0	0	0	0	0	0	0	0	0	0	0	0	0	0	0	0	0	0	0	0	0	0	0	0	0	0	0	0	0	0	0	0	0	0	0	0	0	0	0	0	0	0
ENSG00000265822.1	0	0	0	0	0	0	0	0	0	0	0	0	0	0	0	0	0	0	0	0	0	0	0	0	0	0	0	0	0	0	0	0	0	0	0	0	0	0	0	0	0	0	0	0	0	0	0	0	0
ENSG00000231900.3	0	0	0	0	0	0	0	0	0	0	0	0	0	0	0	0	0	0	0	0	0	0	0	0	0	0	0	0	0	0	0	0	0	0	0	0	0	0	0	0	0	0	0	0	0	0	0	0	0
ENSG00000232198.2	0	0	0	0	0	0	0	0	0	0	0	0	0	0	0	0	0	0	0	0	0	0	0	0	0	0	0	0	0	0	0	0	0	0	0	0	0	0	0	0	0	0	0	0	0	0	0	0	0
ENSG00000199831.1	0	0	0	0	0	0	0	0	0	0	0	0	0	0	0	0	0	0	0	0	0	0	0	0	0	0	0	0	0	0	0	0	0	0	0	0	0	0	0	0	0	0	0	0	0	0	0	0	0
ENSG00000252162.1	0	0	0	0	0	0	0	0	0	0	0	0	0	0	0	0	0	0	0	0	0	0	0	0	0	0	0	0	0	0	0	0	0	0	0	0	0	0	0	0	0	0	0	0	0	0	0	0	0
ENSG00000272051.1	0	0	0	0	0	0	0	0	0	0	0	0	0	0	0	0	0	0	0	0	0	0	0	0	0	0	0	0	0	0	0	0	0	0	0	0	0	0	0	0	0	0	0	0	0	0	0	0	0
ENSG00000234810.1	0	0	0	0	0	0	0	0	0	1	0	0	0	0	0	0	0	0	0	0	0	0	0	0	0	0	0	0	0	0	1	0	0	0	0	0	0	0	0	0	0	0	0	0	0	0	0	0	0
ENSG00000233147.1	0	0	0	0	0	0	0	0	0	0	0	0	0	0	0	0	0	0	0	0	0	0	0	0	0	0	0	0	0	0	0	0	0	0	0	0	0	0	0	0	0	0	0	0	0	0	0	0	0
ENSG00000230250.1	0	0	4	0	0	0	0	0	0	1	0	0	3	2	0	0	0	0	0	0	0	0	0	0	0	0	0	0	0	0	0	0	0	0	0	0	0	0	0	0	0	0	6	0	0	0	0	0	0
ENSG00000227104.3	0	0	0	0	0	0	0	0	0	0	0	0	0	0	0	0	0	0	0	0	0	0	0	0	0	0	0	0	0	0	0	0	0	0	0	0	0	0	0	0	0	0	0	0	0	0	0	0	0
ENSG00000233079.1	0	0	0	0	0	0	0	0	0	0	0	0	0	0	1	0	0	0	0	0	0	0	0	0	0	0	0	0	0	0	0	0	0	0	0	0	0	0	0	0	0	0	0	0	0	0	0	0	0
ENSG00000235612.1	0	1	1	0	0	1	0	0	6	0	0	0	4	0	0	6	0	13	0	1	1	0	0	0	0	0	0	1	0	0	0	0	0	0	0	0	3	0	0	0	0	0	0	0	0	0	0	0	0
ENSG00000229871.1	0	0	0	0	0	0	0	1	0	0	0	0	0	0	0	0	0	0	0	0	0	0	0	0	0	0	0	0	0	0	0	0	0	0	0	0	0	0	0	0	0	0	0	0	0	0	0	0	0
ENSG00000260971.3	5	3	2	20	0	0	1	0	0	1	0	4	10	0	6	0	3	3	5	2	2	1	4	9	0	0	2	1	0	4	0	1	0	2	1	0	3	14	1	5	0	7	0	3	0	6	5	8	0
ENSG00000223307.2	0	0	0	0	0	0	0	0	0	0	0	0	0	0	0	0	0	0	0	0	0	0	0	0	0	0	0	0	0	0	0	0	0	0	0	0	0	0	0	0	0	0	0	0	0	0	0	0	0
ENSG00000223956.1	0	0	0	0	0	0	0	0	0	0	0	0	0	0	0	0	1	0	0	0	0	1	0	3	0	0	2	0	0	0	0	1	3	2	0	0	0	4	0	0	3	0	0	1	0	0	0	0	3
ENSG00000162407.8	59	24	64	25	62	64	61	130	24	11	19	9	165	39	11	47	89	125	81	16	15	45	36	44	16	14	7	7	5	44	39	39	89	70	24	19	31	83	9	42	21	39	12	36	38	85	29	82	74
ENSG00000236776.1	0	0	5	0	0	0	0	5	0	0	0	4	0	0	0	0	0	0	1	0	0	0	0	0	0	0	0	0	0	0	0	0	2	0	3	0	2	0	0	2	0	0	0	0	0	0	0	0	0
ENSG00000224980.1	0	0	0	0	0	0	0	0	0	0	0	0	0	0	0	0	0	0	0	0	0	0	0	0	0	0	0	0	0	0	0	0	0	0	0	0	0	0	0	0	0	0	0	0	0	0	0	0	0
ENSG00000225475.1	0	0	0	0	0	0	0	0	0	1	0	0	0	0	0	0	0	0	0	0	0	0	0	0	0	0	0	0	0	0	0	2	0	0	0	0	0	0	0	0	0	0	0	0	0	0	1	0	2
ENSG00000162409.6	0	23	10	9	0	3	9	2	64	9	0	1	29	2	0	2	14	7	10	4	4	1	2	1	1	27	16	1	16	30	0	13	2	0	3	0	0	0	7	3	7	0	9	6	0	1	12	5	0
ENSG00000187889.8	0	10	10	17	7	5	0	7	0	2	9	0	1	4	0	5	3	0	0	0	2	0	1	1	0	14	3	1	24	14	0	0	0	5	1	4	0	2	1	0	3	0	2	1	2	0	5	2	0
ENSG00000229913.1	0	0	0	0	0	0	0	0	0	0	7	0	0	0	0	0	0	0	0	0	0	0	0	0	0	0	0	0	0	0	0	0	0	0	0	0	0	0	0	0	0	0	0	0	0	0	0	0	0
ENSG00000157131.10	0	1	0	0	0	0	0	0	0	0	0	0	3	0	1	0	0	1	5	0	0	0	0	0	1	0	0	0	0	0	0	0	0	0	0	0	0	1	0	0	0	0	0	0	0	0	0	0	0
ENSG00000021852.8	0	0	0	0	0	0	0	0	0	0	0	0	0	0	0	0	0	0	0	0	0	0	0	0	0	0	0	0	0	0	0	0	0	0	0	0	0	0	0	0	0	0	0	1	0	0	0	0	0
ENSG00000236341.1	0	0	0	0	0	0	0	0	0	0	0	0	0	0	0	0	1	0	0	0	0	0	0	0	0	0	0	0	0	0	0	0	0	0	0	0	0	0	0	0	0	0	0	0	0	0	0	0	0
ENSG00000221591.1	0	0	0	0	0	0	0	0	0	0	0	0	0	0	0	0	0	0	0	0	0	0	0	0	0	0	0	0	0	0	0	0	0	0	0	0	0	0	0	0	0	0	0	0	0	0	0	0	0
ENSG00000173406.11	0	0	7	1	8	7	1	0	0	1	0	1	1	0	1	0	2	0	2	0	0	0	0	0	0	1	0	0	0	0	0	0	0	0	0	0	0	0	0	4	0	0	0	0	24	2	1	5	4
ENSG00000227935.1	0	0	0	0	0	0	0	0	0	1	0	0	0	0	0	0	0	0	0	0	0	0	0	0	0	0	0	0	0	0	0	0	0	0	0	0	0	0	0	0	0	0	0	0	0	0	0	0	0
ENSG00000236888.1	0	4	0	0	0	0	0	0	0	1	0	0	0	1	0	0	0	0	2	0	0	0	0	0	0	0	0	0	0	0	0	0	0	0	0	0	0	0	0	0	0	0	0	0	0	0	3	0	0
ENSG00000238773.1	0	0	0	0	0	0	0	0	0	0	0	0	1	0	0	0	0	0	0	0	0	0	0	0	0	0	0	0	0	0	0	0	0	0	0	0	0	0	0	0	0	0	0	0	0	0	0	0	0
ENSG00000226759.3	0	14	0	1	4	1	4	0	15	2	6	0	0	0	0	0	0	1	3	0	0	1	0	0	0	3	0	0	0	0	0	0	1	0	0	0	1	0	0	2	0	0	0	3	1	0	4	0	9
ENSG00000229887.3	0	0	0	0	0	0	0	0	0	0	0	0	0	0	0	0	0	0	0	0	0	0	0	0	0	0	0	0	0	0	0	0	0	0	0	0	0	0	0	0	0	0	0	0	0	0	0	0	0
ENSG00000223416.3	0	0	0	0	0	0	0	0	0	0	0	0	0	0	0	1	0	0	0	0	0	0	0	0	0	0	0	0	0	0	0	0	0	0	0	0	0	0	0	0	0	0	0	0	0	0	0	0	0
ENSG00000235038.1	0	0	30	0	0	0	0	0	0	0	0	0	0	0	0	0	0	0	0	0	0	0	0	0	0	0	0	0	0	0	0	0	0	0	0	0	0	0	0	0	0	0	1	0	0	0	0	0	0
ENSG00000230546.1	0	0	0	0	0	0	0	0	0	0	0	0	0	0	0	0	0	0	0	0	0	0	0	0	0	0	0	0	0	0	0	0	0	0	0	0	0	0	0	0	0	0	0	0	0	0	0	0	0
ENSG00000233216.1	0	0	0	0	0	0	0	0	0	0	0	0	0	0	0	0	0	0	0	0	0	0	0	0	0	0	0	0	0	0	0	0	0	0	0	0	0	0	0	0	0	0	0	0	0	0	0	0	0
ENSG00000162600.7	32	9	16	24	73	35	40	19	17	44	61	22	27	50	20	6	24	66	17	1	4	17	9	13	9	11	16	14	15	35	22	34	22	13	24	7	1	22	20	21	7	16	28	52	14	26	42	30	39
ENSG00000270209.1	0	4	0	0	0	0	0	0	0	0	0	0	1	0	0	0	0	0	0	0	0	0	0	0	0	0	0	0	0	0	0	0	0	0	0	0	0	0	0	0	0	0	0	0	0	0	0	0	0
ENSG00000264128.1	0	0	0	0	0	0	0	0	0	0	0	0	0	0	0	0	0	0	0	0	0	0	0	0	0	0	0	0	0	0	0	0	0	0	0	0	0	0	0	0	0	0	0	0	0	0	0	0	0
ENSG00000184292.5	58	5	1	0	103	9	38	2	699	0	0	0	112	8	35	0	15	65	9	0	2	54	28	22	3	136	77	5	105	178	7	2	64	36	13	23	15	51	13	18	3	24	0	150	27	22	63	8	0
ENSG00000185839.2	0	0	0	0	0	0	0	0	0	0	0	0	0	0	0	0	0	0	0	0	0	0	0	0	0	0	0	0	0	0	0	0	0	0	0	0	0	0	0	0	0	0	0	0	0	0	0	0	0
ENSG00000162601.5	115	94	90	61	244	112	84	72	65	132	88	104	265	105	94	55	55	133	93	11	16	38	22	51	52	37	35	24	44	56	69	53	87	59	50	61	24	77	60	70	52	100	22	88	60	60	59	46	68
ENSG00000222168.1	0	3	0	14	0	0	0	0	0	1	0	0	0	0	0	0	0	0	0	0	0	0	0	0	0	3	1	0	0	0	0	0	0	0	0	0	0	0	0	1	4	0	0	0	0	6	4	0	0
ENSG00000264081.1	0	0	0	0	0	0	0	0	0	0	0	0	0	0	0	0	0	0	0	0	0	0	0	0	0	0	0	0	0	0	0	0	0	0	0	0	0	0	0	0	0	0	0	0	0	0	0	0	0
ENSG00000177606.5	266	405	936	396	1216	26	372	429	323	40	77	25	380	95	102	57	38	224	125	107	98	231	28	44	29	25	27	4	35	171	42	30	78	53	148	64	40	40	81	68	35	105	26	68	82	51	343	566	14
ENSG00000234807.4	0	0	0	0	0	0	0	4	0	0	0	0	0	0	0	0	0	0	0	0	0	0	0	0	0	0	0	0	0	0	0	0	0	0	0	0	0	0	0	0	0	0	0	0	0	0	0	0	0
ENSG00000272226.1	0	0	0	0	0	0	0	0	0	0	0	0	0	0	0	0	0	0	0	0	0	0	0	0	0	0	0	0	0	0	0	0	0	0	0	0	0	0	0	0	0	0	0	0	0	0	0	0	0
ENSG00000231740.1	0	8	29	10	0	0	1	0	10	0	0	0	0	11	0	0	5	0	0	0	2	0	0	2	5	0	0	0	0	0	0	0	0	0	1	0	0	0	0	0	0	1	2	3	0	0	0	0	0
ENSG00000232453.1	4	0	0	0	0	0	0	0	0	0	0	0	0	3	0	0	0	0	0	0	2	2	0	1	0	0	0	0	0	0	0	0	3	0	0	0	6	3	1	0	0	0	0	2	0	0	0	0	0
ENSG00000228121.1	0	0	0	0	0	0	0	0	0	0	0	0	0	0	0	0	0	0	0	0	0	0	0	0	0	0	0	0	0	0	0	0	0	0	0	0	0	0	0	0	0	0	0	0	0	0	0	0	0
ENSG00000230812.1	0	7	0	0	0	0	2	6	0	0	0	0	0	2	0	0	0	0	0	0	0	0	0	0	0	0	0	0	0	0	5	0	0	0	1	1	0	0	2	0	0	0	0	1	0	0	0	0	0
ENSG00000241042.1	0	0	0	0	0	0	0	0	0	0	0	0	0	0	0	0	0	0	0	0	0	0	0	0	0	0	0	0	0	0	0	0	0	0	0	0	0	0	0	0	0	0	0	0	0	0	0	0	0
ENSG00000235215.2	0	0	0	0	0	0	0	0	0	0	0	0	0	0	0	0	0	0	0	0	0	0	0	0	0	0	0	0	0	0	0	0	0	0	0	0	0	0	0	0	0	0	0	0	0	0	0	0	0
ENSG00000237352.2	0	0	0	0	0	0	0	0	0	0	0	0	0	0	0	0	0	0	0	0	0	0	0	0	0	0	0	0	0	0	0	0	0	0	0	0	0	0	0	0	0	0	4	0	0	0	0	0	0
ENSG00000224609.2	0	0	4	0	0	0	0	0	0	0	0	0	0	0	0	0	0	0	0	0	0	0	0	0	0	0	0	0	0	0	0	0	0	0	0	0	0	0	0	0	0	0	0	0	0	0	0	0	0
ENSG00000270457.1	0	0	0	0	0	0	0	0	5	0	0	0	0	0	0	0	0	1	0	0	0	0	0	0	0	0	0	0	0	0	0	0	0	0	0	0	0	0	0	0	0	0	0	0	0	0	0	0	0
ENSG00000172456.12	11	7	2	0	0	0	15	4	15	0	4	5	4	0	1	1	0	8	0	0	1	1	5	1	1	9	0	6	0	1	0	28	7	1	3	0	4	2	2	2	0	0	0	0	0	0	1	1	5
ENSG00000266150.1	0	0	0	0	0	0	0	0	0	0	0	0	0	0	0	0	0	0	0	0	0	0	0	0	0	0	0	0	0	0	0	0	0	0	0	0	0	0	0	0	0	0	0	0	0	0	0	0	0
ENSG00000226883.1	0	0	0	0	0	0	1	0	0	0	0	0	0	0	0	0	0	0	0	0	0	0	0	0	0	0	0	0	0	0	0	0	0	0	0	0	0	0	0	0	0	0	0	0	0	0	0	0	0
ENSG00000231816.1	0	0	0	0	0	0	0	0	0	0	0	0	9	0	0	0	2	0	0	0	1	0	0	0	0	0	0	0	0	0	0	0	0	2	1	0	0	0	0	0	0	0	0	1	2	0	1	0	0
ENSG00000134709.6	93	34	35	39	86	24	86	28	68	11	18	33	68	16	23	11	15	123	56	5	17	10	12	27	7	34	22	1	30	36	19	18	41	23	28	20	12	42	23	23	8	34	14	48	8	20	33	29	4
ENSG00000134716.5	2	0	4	16	10	3	1	0	15	1	0	5	12	0	1	0	6	7	3	0	0	4	0	0	0	9	2	0	8	2	0	0	2	0	2	0	0	2	14	11	0	0	0	6	0	3	6	0	0
ENSG00000265535.1	0	7	0	0	0	0	0	0	0	0	0	0	0	3	0	0	7	4	3	0	0	0	0	0	0	1	0	1	1	0	0	0	0	0	0	0	1	0	0	0	0	0	3	0	0	0	1	5	0
ENSG00000162598.9	0	0	0	0	0	0	0	0	0	0	1	0	0	0	0	0	2	0	9	2	0	0	0	0	0	5	0	0	9	12	0	0	0	0	0	0	0	0	0	0	0	0	0	0	0	0	2	0	0
ENSG00000229332.2	0	0	0	0	0	0	0	0	0	0	0	0	0	0	0	0	0	0	0	0	0	0	0	0	0	0	0	0	0	0	0	0	0	0	0	0	0	0	0	0	0	0	0	0	0	0	0	0	0
ENSG00000238242.1	0	0	0	0	0	0	0	0	0	0	0	0	0	0	0	0	0	0	0	0	0	0	0	0	0	0	0	0	0	0	0	0	0	0	0	0	0	0	0	0	0	0	0	0	0	0	0	0	0
ENSG00000226476.2	0	0	1	0	0	0	0	0	0	0	0	0	0	0	0	0	0	0	0	0	0	0	0	0	0	0	0	0	0	0	0	0	0	0	0	0	0	3	0	0	0	0	0	0	0	0	0	0	0
ENSG00000231252.1	0	0	4	4	0	0	3	1	0	0	0	0	1	0	0	0	0	2	0	0	0	0	0	0	0	0	0	0	0	0	0	0	0	0	0	0	0	0	0	0	0	0	0	0	0	0	0	0	0
ENSG00000162599.11	96	71	64	54	155	21	53	70	84	68	123	39	75	30	44	25	33	142	152	24	21	59	27	106	14	54	37	25	48	91	28	45	103	21	74	40	40	52	21	84	10	50	29	86	31	38	75	69	138
ENSG00000237928.1	2	0	0	0	0	0	0	0	0	0	0	0	0	0	0	0	0	0	0	0	0	0	0	0	0	0	0	0	0	0	0	0	1	0	0	0	0	0	0	0	0	0	0	3	0	0	0	2	0
ENSG00000263380.1	0	0	0	0	0	0	0	0	0	0	0	0	0	0	0	0	0	0	0	0	0	0	0	0	0	0	0	0	0	0	0	0	0	0	0	0	0	0	0	0	0	0	0	0	0	0	0	0	0
ENSG00000270742.1	0	0	0	0	0	0	1	0	0	0	0	0	0	0	0	0	0	0	2	0	0	1	0	0	0	0	0	0	0	0	0	0	0	0	0	0	0	0	0	0	0	0	0	0	2	0	0	1	0
ENSG00000237853.2	0	0	0	0	0	0	0	0	0	0	0	0	0	0	1	0	0	0	0	0	0	0	0	0	0	0	0	0	0	0	0	0	0	0	0	0	0	0	0	0	0	0	0	0	0	0	0	0	0
ENSG00000264551.1	0	0	0	0	0	0	0	0	0	0	0	0	0	0	0	0	0	0	0	0	0	0	0	0	0	0	0	0	0	0	0	0	0	0	0	0	0	0	0	0	0	0	0	0	0	0	0	0	0
ENSG00000223920.2	0	0	0	0	0	0	0	1	0	0	0	0	0	0	0	0	0	0	0	0	0	0	0	0	0	0	0	0	0	0	0	0	0	0	0	0	0	0	0	0	0	0	0	0	0	0	0	0	0
ENSG00000162604.8	47	31	5	9	44	10	42	20	8	42	71	36	58	58	21	18	4	74	34	8	12	10	13	28	11	14	9	19	7	11	24	63	38	33	16	18	2	34	17	47	4	17	21	39	8	7	36	64	68
ENSG00000271200.1	0	0	0	0	0	0	0	0	0	0	0	0	0	0	0	0	0	0	0	0	0	1	0	0	0	0	0	0	0	1	0	0	0	0	0	0	0	0	0	0	0	0	0	0	0	0	0	0	0
ENSG00000132849.14	88	175	26	321	239	75	122	63	92	83	132	55	319	24	132	33	49	119	154	3	41	59	25	57	16	54	26	8	40	82	16	59	54	128	112	82	32	109	88	85	48	53	33	95	34	49	44	49	15
ENSG00000200575.1	1	0	0	0	5	1	1	0	0	4	0	0	5	0	0	0	3	5	0	0	0	1	2	0	0	0	0	0	0	5	1	2	3	1	2	0	0	1	2	1	0	0	0	0	0	0	1	0	0
ENSG00000212360.1	0	0	0	0	0	0	0	0	0	0	0	0	0	0	0	0	0	0	0	0	0	0	0	0	0	0	0	0	0	0	0	0	0	0	0	0	0	0	0	0	0	0	0	0	0	0	0	0	0
ENSG00000236646.1	0	0	0	0	0	0	0	0	0	0	0	0	0	0	0	0	0	0	0	0	0	0	0	0	0	0	0	0	0	0	0	0	0	0	0	0	0	0	0	0	0	0	0	0	0	0	0	0	0
ENSG00000242860.2	0	8	0	3	1	0	2	2	10	1	5	0	4	0	2	0	3	8	5	0	6	3	0	0	0	1	2	0	0	0	0	1	3	0	3	8	3	0	2	6	0	0	0	0	0	1	2	0	0
ENSG00000263908.1	0	0	0	0	0	0	0	0	0	0	0	0	0	0	0	0	0	0	1	0	0	0	0	0	0	0	0	0	0	0	0	0	0	0	0	0	0	0	0	0	0	0	0	0	0	0	0	0	0
ENSG00000234204.1	0	0	0	0	3	0	0	0	0	0	0	0	0	0	0	0	0	0	0	0	0	0	0	0	0	0	0	0	0	0	0	0	0	0	0	0	0	0	0	0	0	0	0	5	0	0	0	0	0
ENSG00000234088.1	0	0	0	0	0	0	0	0	0	0	0	0	0	0	0	0	0	0	0	0	0	0	0	0	0	0	0	0	0	0	0	0	0	0	0	0	0	0	0	0	0	0	0	0	0	0	0	0	0
ENSG00000240563.1	0	0	18	0	1	0	2	2	0	1	2	11	1	0	0	0	0	4	0	3	0	0	0	1	1	0	0	0	0	0	0	2	0	0	0	2	3	4	4	1	0	2	1	0	4	0	1	2	0
ENSG00000237227.1	0	0	0	0	0	0	0	0	0	0	0	0	0	0	0	0	0	0	0	0	0	0	0	0	0	0	0	0	0	0	0	0	0	0	0	0	0	0	0	0	0	0	0	0	0	0	0	0	0
ENSG00000200174.1	0	0	0	0	0	0	0	0	0	0	0	0	0	0	0	0	0	0	0	0	0	0	0	0	0	0	0	0	0	0	0	0	0	0	0	0	0	0	0	0	0	0	0	0	0	0	0	0	0
ENSG00000132854.14	0	4	3	11	0	0	0	1	0	0	0	0	0	0	0	0	0	2	1	1	0	0	0	0	0	1	7	0	0	0	0	1	0	0	3	0	4	0	0	1	0	0	1	3	0	2	19	25	1
ENSG00000201153.1	0	0	0	0	0	0	0	0	0	0	0	0	0	0	0	0	0	2	0	0	0	0	0	0	0	0	0	0	0	0	0	0	0	0	0	0	0	0	0	0	0	0	0	0	0	0	0	0	0
ENSG00000162607.8	214	93	58	91	177	105	202	146	62	99	87	44	252	56	101	51	24	198	93	13	24	61	26	51	26	26	23	15	6	48	92	191	67	66	43	28	28	129	72	59	12	78	52	45	58	57	73	75	423
ENSG00000116641.11	46	39	49	33	21	43	22	32	31	37	37	15	112	28	29	2	15	50	32	3	23	10	12	10	4	17	13	6	8	11	3	23	40	22	25	21	7	27	26	54	4	11	9	28	10	18	24	51	24
ENSG00000270549.1	0	0	0	0	0	0	0	0	0	0	0	0	0	0	0	0	0	0	0	0	0	0	0	0	0	0	0	0	0	0	0	0	0	0	0	0	0	0	0	0	0	0	0	0	0	0	0	0	0
ENSG00000132855.4	0	0	0	17	0	0	0	7	0	1	9	9	13	7	1	0	0	0	4	0	0	1	0	0	0	0	2	0	0	0	2	3	3	1	2	0	0	1	3	0	12	1	1	2	3	0	2	0	2
ENSG00000269624.1	0	1	0	5	0	0	0	0	0	0	5	0	4	0	0	0	0	0	1	0	0	0	0	0	0	0	0	0	0	0	0	0	0	0	1	0	0	1	0	1	0	0	0	1	4	0	0	0	0
ENSG00000213703.2	1	6	1	1	19	0	0	0	0	2	1	0	5	1	1	0	0	2	1	0	6	1	0	0	0	1	0	0	0	0	0	0	0	1	1	0	0	1	1	0	0	0	1	1	3	0	1	0	0
ENSG00000235545.1	0	0	0	0	0	0	0	0	0	11	0	9	11	6	2	0	3	1	3	2	0	0	0	1	0	0	0	2	1	1	0	0	4	0	6	5	0	1	7	3	2	1	2	0	0	0	0	0	0
ENSG00000125703.10	34	25	3	20	18	12	32	12	4	17	19	18	36	44	11	4	21	50	16	1	5	8	8	7	1	1	12	4	9	9	30	22	14	4	8	11	6	21	13	11	0	12	7	21	8	7	14	14	27
ENSG00000234318.1	0	0	0	0	0	0	0	2	0	1	0	0	0	0	0	0	0	0	1	0	0	0	0	0	0	0	0	0	1	0	0	0	0	0	0	0	0	0	0	0	0	0	0	0	0	0	2	0	0
ENSG00000237163.1	0	0	0	0	0	0	0	0	0	0	0	0	0	0	0	0	0	0	0	0	0	0	0	0	0	0	0	0	0	0	0	0	0	0	0	0	0	0	0	0	0	0	0	0	0	0	0	0	0
ENSG00000229537.1	0	0	0	0	0	1	0	0	0	0	0	0	0	0	0	0	0	0	0	0	0	0	0	0	0	0	0	0	0	0	0	0	0	0	0	0	0	0	0	0	0	0	0	0	0	0	0	0	0
ENSG00000227485.1	0	0	0	0	0	0	0	0	0	0	0	0	0	0	0	1	0	0	0	0	0	0	0	0	0	0	0	0	0	0	0	0	0	3	0	0	0	0	0	0	0	0	0	0	0	0	0	0	0
ENSG00000229225.1	0	0	0	0	0	0	0	0	0	0	0	0	0	0	0	0	0	0	0	0	0	0	0	0	0	0	0	0	0	0	0	0	0	0	0	0	0	0	0	0	0	0	0	0	0	0	0	0	0
ENSG00000203605.3	0	0	0	0	0	0	0	0	0	0	0	0	0	0	0	0	0	0	0	0	0	0	0	0	0	0	0	0	0	0	0	0	0	0	0	0	0	0	0	0	0	0	0	0	0	0	0	0	0
ENSG00000271593.1	0	0	0	0	0	0	0	0	0	0	0	0	0	0	0	0	0	0	0	0	0	0	0	0	0	0	0	0	0	0	0	0	0	0	0	0	0	0	0	0	0	0	0	0	0	0	0	0	0
ENSG00000252259.1	0	0	3	3	0	0	0	0	0	4	0	0	0	0	0	0	1	0	0	0	0	0	0	0	0	0	0	0	0	0	0	0	0	0	1	0	1	0	0	0	0	0	0	0	0	1	0	0	0
ENSG00000224209.2	0	0	0	0	0	0	3	0	0	0	0	1	0	0	0	0	0	0	1	0	0	0	0	0	0	0	1	1	0	0	0	0	0	0	0	0	4	0	0	0	0	0	0	0	0	0	0	0	0
ENSG00000228734.2	0	0	0	0	0	0	0	0	0	0	2	0	1	0	2	0	0	0	1	0	0	0	0	0	1	0	3	1	0	0	0	0	0	1	0	0	0	0	1	0	0	0	3	0	0	0	0	0	1
ENSG00000223683.1	0	0	0	0	0	0	0	0	0	0	0	0	0	0	0	0	0	0	0	0	0	0	0	0	0	0	0	0	0	0	0	0	0	0	0	0	0	0	0	0	0	0	0	0	0	0	0	0	0
ENSG00000230798.1	2	5	3	4	5	0	2	0	0	5	0	0	0	0	0	0	1	0	2	0	1	0	0	0	0	0	3	2	0	0	0	1	0	0	0	0	0	2	0	0	3	0	5	1	0	0	0	4	0
ENSG00000187140.4	0	0	7	0	0	4	0	0	0	0	0	0	0	0	2	0	0	0	0	0	3	2	0	0	0	0	3	0	0	0	0	0	9	0	1	0	0	0	0	1	0	0	0	4	0	0	0	6	0
ENSG00000252784.1	0	0	0	0	0	0	0	0	0	0	0	0	0	0	0	0	0	0	0	0	0	0	0	0	0	0	1	0	0	0	0	0	0	0	0	0	0	0	0	0	0	0	0	0	0	0	0	0	0
ENSG00000236674.1	0	0	0	0	0	0	0	0	0	0	0	0	0	0	0	0	4	0	0	0	0	1	0	0	0	0	0	0	0	0	0	0	0	0	0	0	0	0	0	0	0	0	0	0	0	0	0	0	0
ENSG00000088035.11	46	30	0	14	30	5	23	8	1	36	17	25	37	26	14	7	3	81	12	0	3	13	7	3	4	2	11	7	7	3	3	22	6	8	22	11	9	22	14	20	6	7	6	7	15	7	18	1	45
ENSG00000142856.12	76	13	18	20	127	24	61	56	0	19	67	28	88	29	30	4	8	63	43	2	2	25	7	14	9	5	16	4	17	14	17	49	19	31	25	6	18	63	19	34	6	22	14	32	18	21	15	21	98
ENSG00000203965.8	2	11	1	2	19	1	13	23	10	17	13	6	20	0	7	14	2	7	4	0	1	6	2	1	2	9	5	1	0	14	4	12	19	7	3	4	2	2	0	15	0	1	0	5	4	8	2	11	4
ENSG00000264271.1	0	1	0	0	0	0	0	0	1	0	0	0	0	0	0	0	0	0	1	0	0	0	0	0	0	0	0	0	0	0	0	0	0	2	0	0	0	0	0	0	0	0	0	0	0	0	2	0	0
ENSG00000251720.1	0	0	0	0	0	0	0	0	0	0	0	0	0	0	0	0	0	0	0	0	0	0	0	0	0	0	0	0	0	0	0	0	0	0	0	0	0	0	0	0	0	0	0	0	0	0	0	0	0
ENSG00000116652.5	0	1	0	0	5	0	1	0	0	0	0	0	6	13	0	0	0	7	1	0	0	0	1	0	0	0	3	8	0	0	0	4	0	0	1	0	0	0	0	1	0	0	0	1	6	1	2	0	5
ENSG00000079739.11	16	12	0	7	6	8	23	40	62	26	7	9	69	63	14	5	0	26	30	3	13	1	5	0	8	21	13	2	2	12	14	23	6	8	10	6	4	19	16	18	26	8	0	10	8	1	26	61	30
ENSG00000244256.2	0	0	0	0	0	0	1	0	4	2	7	0	1	6	3	0	2	0	2	0	0	0	0	0	0	1	0	0	1	0	1	0	0	0	0	0	0	0	2	1	0	0	2	0	0	0	0	2	0
ENSG00000185483.7	0	7	19	19	6	5	0	4	6	7	0	1	12	10	0	0	9	4	4	0	6	0	0	2	3	0	2	1	0	0	0	0	8	2	2	0	4	0	1	0	3	2	0	0	0	1	11	12	5
ENSG00000177452.7	0	0	0	0	0	0	0	0	0	0	0	0	0	0	0	0	0	0	0	0	0	0	0	0	0	0	0	0	0	0	0	0	0	0	0	0	0	0	0	0	0	0	0	0	0	0	0	0	0
ENSG00000228056.2	0	0	0	0	0	0	0	0	0	0	0	0	0	0	0	0	0	0	0	0	0	0	0	0	0	0	0	0	0	0	0	0	0	0	0	0	0	0	0	0	0	0	0	0	0	0	0	0	0
ENSG00000207190.1	0	0	0	0	0	0	0	0	0	0	0	0	0	0	0	0	0	0	0	0	0	0	0	0	0	0	0	0	0	0	0	0	0	0	0	0	0	0	0	0	0	0	0	0	0	0	0	0	0
ENSG00000200508.1	0	0	0	0	0	0	0	0	0	0	0	0	0	0	0	0	0	0	0	0	0	0	0	0	0	0	0	0	0	0	0	0	0	0	0	0	0	0	0	0	0	0	1	0	0	0	0	0	0
ENSG00000223949.2	0	0	8	0	0	0	0	8	0	0	0	5	0	1	0	0	1	7	7	2	3	0	0	2	0	0	0	0	0	0	1	0	1	0	0	1	0	1	3	0	19	0	9	3	1	0	3	0	0
ENSG00000177414.9	0	0	0	0	0	0	0	0	0	0	0	0	0	0	0	0	0	0	3	0	0	0	0	0	0	0	0	0	0	0	1	0	0	0	0	0	0	0	2	0	0	0	0	0	0	0	0	0	0
ENSG00000238653.1	0	0	0	0	0	0	0	0	0	0	0	0	0	0	0	0	0	0	0	0	0	0	0	0	0	0	0	0	0	0	0	0	0	0	0	0	0	0	0	0	0	0	0	0	0	0	0	0	0
ENSG00000158966.9	40	0	1	4	7	0	0	17	6	0	11	0	68	0	6	6	7	5	6	0	6	5	1	1	0	2	3	1	1	0	3	12	4	0	2	0	0	4	2	21	0	2	0	3	0	0	16	11	3
ENSG00000264470.1	0	4	0	6	0	0	0	0	0	0	7	0	4	4	0	0	0	1	0	0	0	0	0	0	0	0	0	0	0	3	0	2	2	0	0	4	1	0	1	0	2	0	0	0	0	2	0	1	0
ENSG00000162437.10	39	0	0	4	15	4	6	3	12	4	33	13	76	14	16	9	4	37	14	0	1	3	2	5	1	9	4	3	1	23	1	17	10	1	4	7	9	10	4	11	13	7	5	11	17	20	11	0	1
ENSG00000162434.7	379	214	224	220	392	80	260	256	65	207	189	224	221	153	156	70	33	339	115	24	29	95	53	61	56	49	39	6	16	96	134	167	136	25	90	107	65	85	88	78	108	58	63	67	128	204	108	203	517
ENSG00000234784.2	0	0	0	0	0	0	0	0	0	0	0	0	0	0	0	0	0	0	0	0	0	0	0	0	0	0	0	0	0	0	0	0	0	0	0	0	0	0	0	0	0	0	0	0	0	0	0	0	0
ENSG00000233877.2	0	0	0	0	0	0	0	0	0	0	0	0	0	0	0	0	0	0	0	0	0	0	0	0	0	0	0	0	0	0	0	0	0	1	0	0	0	0	0	0	0	0	0	0	0	0	0	0	0
ENSG00000226891.2	0	13	20	0	4	0	4	2	6	0	2	1	0	6	1	2	1	1	4	4	0	1	0	1	3	2	3	1	1	0	1	1	0	0	4	12	1	0	1	6	0	0	2	8	6	0	2	0	0
ENSG00000185031.6	0	6	0	0	0	0	0	0	0	0	0	0	0	0	0	0	0	0	0	0	0	0	0	0	0	0	0	0	0	0	0	0	0	0	0	0	0	0	0	0	0	0	0	0	0	0	0	0	0
ENSG00000272506.1	1	3	11	5	1	0	1	2	4	4	4	3	3	1	0	0	3	3	8	2	0	2	0	0	0	0	1	2	0	1	0	0	1	0	2	1	0	0	1	0	0	1	2	0	1	0	1	1	0
ENSG00000212257.1	0	0	0	0	0	0	0	0	0	0	0	0	0	1	0	0	0	0	0	0	0	0	0	0	0	0	0	0	0	0	0	0	0	0	6	0	1	0	0	0	4	0	0	0	0	0	0	0	0
ENSG00000265996.1	0	0	0	0	0	0	0	0	0	0	0	0	0	0	0	0	0	0	0	0	0	0	0	0	0	0	0	0	0	0	0	0	5	0	0	0	0	0	3	0	0	0	0	0	0	0	0	0	0
ENSG00000199135.1	0	0	0	0	0	0	0	0	0	0	0	0	0	0	0	0	0	0	0	0	0	0	0	0	0	0	0	0	0	0	0	0	0	0	0	0	0	0	0	0	0	0	0	0	0	0	0	0	0
ENSG00000231485.1	0	0	0	0	0	0	0	0	0	0	0	3	0	0	0	0	0	0	0	0	0	1	0	0	0	0	0	0	0	0	0	0	0	0	0	0	0	0	0	0	0	0	0	0	0	0	0	0	0
ENSG00000235804.2	0	0	0	0	0	0	0	0	0	0	0	0	0	0	0	0	0	0	0	0	0	0	0	0	0	0	0	0	0	0	0	0	0	0	0	1	0	0	0	0	0	0	0	0	0	0	0	0	0
ENSG00000234496.2	0	0	0	0	0	0	0	0	0	0	0	0	0	0	0	0	0	0	0	0	0	0	0	0	0	0	0	0	0	0	0	0	0	0	0	0	0	0	0	0	0	0	0	0	0	0	0	0	0
ENSG00000162433.10	0	7	12	2	0	0	5	2	21	0	0	4	6	14	7	4	8	7	5	0	3	0	0	2	0	0	0	1	0	10	0	27	3	3	0	2	3	0	4	14	0	0	0	6	0	0	6	10	2
ENSG00000231622.1	0	0	0	0	0	0	0	0	1	0	0	0	0	0	0	0	0	0	0	0	0	0	0	0	0	0	0	0	0	0	0	0	0	0	0	0	0	0	0	0	0	0	0	0	0	0	0	0	0
ENSG00000116675.11	0	2	10	0	3	0	0	0	18	0	0	2	1	0	4	1	0	0	4	3	0	0	0	0	2	0	0	2	0	1	0	0	2	0	0	0	6	0	0	1	0	0	0	1	0	2	0	0	0
ENSG00000229294.1	0	0	0	0	0	0	0	0	0	0	0	0	1	0	0	0	0	0	0	0	0	0	0	0	0	0	0	0	0	0	0	0	0	0	0	0	0	0	0	0	0	0	0	0	0	0	0	0	0
ENSG00000234144.1	0	0	0	0	0	0	0	0	0	0	0	0	0	0	0	0	0	0	0	0	0	0	0	0	0	0	0	0	0	0	0	0	0	0	0	0	0	0	0	0	0	0	0	0	0	0	0	0	0
ENSG00000222624.1	0	0	8	0	0	0	0	0	0	1	0	0	0	0	0	0	0	0	0	0	0	0	0	0	0	0	0	1	0	0	0	0	0	0	0	0	0	0	0	0	0	0	0	0	0	0	0	0	0
ENSG00000116678.14	1	1	27	1	16	3	5	10	15	14	5	3	6	20	0	14	18	0	12	14	2	5	0	1	9	7	11	11	15	21	4	0	18	2	5	8	0	13	2	5	3	1	6	26	0	0	16	56	8
ENSG00000213625.4	86	32	39	30	82	8	60	161	102	32	64	19	83	87	19	42	16	105	54	15	23	37	50	15	20	32	29	23	33	61	91	59	71	21	31	35	16	26	40	45	8	21	41	95	38	27	95	147	68
ENSG00000237852.1	0	0	0	0	0	0	0	0	0	0	0	0	0	0	0	5	0	0	0	0	0	0	0	0	0	0	0	0	0	0	0	0	0	0	0	0	0	0	0	0	0	0	0	0	0	0	0	0	0
ENSG00000238931.1	0	0	0	0	0	0	0	0	0	0	0	0	0	0	0	0	0	0	0	0	0	0	0	0	0	0	0	0	0	0	0	0	0	0	0	0	0	2	0	0	0	0	0	1	0	3	0	3	3
ENSG00000224570.1	0	0	0	0	0	0	0	0	0	1	0	0	0	0	0	0	0	0	1	0	0	0	0	0	0	0	0	0	0	0	0	0	0	0	0	0	0	0	0	0	0	0	0	0	0	0	0	0	0
ENSG00000239319.2	0	0	0	0	0	0	0	0	1	0	0	0	0	0	0	0	0	0	1	0	0	0	0	0	0	0	0	0	0	0	0	0	0	0	0	0	3	0	0	0	0	1	0	0	0	0	3	0	0
ENSG00000184588.13	61	19	84	81	117	22	99	82	28	69	42	37	249	29	12	13	5	83	24	20	12	33	17	7	16	4	10	3	0	6	39	70	45	7	18	10	4	13	27	59	5	7	10	1	15	10	24	18	29
ENSG00000227466.1	0	9	0	0	0	0	3	0	0	0	0	0	4	0	0	0	0	0	0	0	0	0	0	0	0	0	0	0	0	0	0	2	0	0	0	0	0	0	0	0	0	0	0	0	0	0	0	0	0
ENSG00000223152.1	0	0	0	0	0	0	0	0	0	0	0	0	0	0	0	0	0	0	0	0	0	0	0	0	0	0	0	0	0	0	0	0	0	0	0	0	0	0	0	0	0	0	0	0	0	0	0	0	0
ENSG00000118473.17	24	11	11	11	19	2	9	61	0	14	2	14	7	87	6	4	11	27	14	7	12	3	1	1	8	0	3	2	0	16	30	9	15	0	12	24	14	6	1	3	5	10	10	6	24	29	19	76	0
ENSG00000264720.1	0	0	0	0	0	0	0	0	0	0	0	0	0	0	0	0	0	0	0	0	0	0	0	0	0	0	0	0	0	0	0	0	0	0	0	0	0	0	0	0	0	0	0	0	0	0	0	0	0
ENSG00000248458.2	0	1	2	0	0	0	0	0	0	0	0	0	0	0	0	0	0	1	0	0	0	0	0	0	0	0	0	0	0	0	0	0	0	0	0	0	0	0	0	0	0	2	0	0	0	0	2	4	3
ENSG00000221655.2	0	0	0	0	0	0	0	0	0	0	0	0	0	0	0	0	0	0	0	0	0	0	0	0	0	0	0	0	0	0	0	0	0	0	0	0	0	0	0	0	0	0	0	0	0	0	0	0	0
ENSG00000152760.5	0	0	0	0	0	0	0	0	0	0	0	1	0	2	0	0	0	0	0	0	0	0	0	0	0	17	3	0	11	10	0	0	0	1	0	0	0	0	0	0	0	1	1	2	0	0	0	4	0
ENSG00000172410.4	0	0	0	0	0	0	0	0	0	0	0	0	0	0	0	0	0	0	0	0	0	0	0	0	0	0	0	0	0	0	0	0	0	0	0	0	0	0	0	0	0	0	0	0	0	0	0	0	0
ENSG00000152763.12	0	10	0	18	21	5	0	1	17	2	6	0	9	0	3	1	8	11	3	1	5	3	3	1	0	78	7	0	39	37	2	0	0	8	3	2	1	6	5	8	0	0	3	15	0	4	20	0	2
ENSG00000231080.1	0	7	0	9	0	0	0	0	11	0	0	0	3	0	0	0	10	0	4	0	4	0	1	0	0	0	0	2	3	0	0	0	0	0	0	0	0	0	0	4	0	0	0	0	0	0	0	0	0
ENSG00000198160.10	115	210	134	282	363	77	132	156	33	123	96	99	255	106	68	35	25	203	140	8	30	81	37	66	35	44	26	21	32	55	107	102	69	43	56	55	44	105	73	94	37	35	31	51	65	52	98	148	230
ENSG00000116704.6	9	5	24	0	27	3	16	21	39	28	8	1	39	8	0	8	13	21	7	3	5	4	2	3	7	11	7	4	0	12	19	14	8	1	6	1	1	3	2	8	0	5	0	6	0	2	24	18	23
ENSG00000203963.7	0	10	0	0	0	0	4	0	3	0	0	0	0	0	2	0	5	2	2	3	0	0	2	0	0	7	0	0	7	4	0	1	0	0	2	0	2	0	0	0	0	0	0	14	0	0	0	0	2
ENSG00000252433.1	0	0	0	0	0	0	0	0	0	0	0	0	0	0	0	0	0	0	0	0	0	0	0	0	0	0	0	0	0	0	0	0	0	0	0	0	0	0	0	0	0	0	0	0	0	0	0	0	0
ENSG00000162594.10	0	0	0	0	0	0	0	0	0	0	0	0	0	0	0	0	0	1	1	0	0	0	0	0	0	0	3	0	0	0	0	0	2	0	0	0	0	0	0	0	0	0	1	0	0	0	0	0	0
ENSG00000253074.1	0	0	0	0	0	0	0	0	0	0	0	0	0	0	0	0	0	0	1	0	0	0	0	0	0	0	0	0	0	0	0	0	0	0	0	0	0	0	0	0	0	0	0	0	0	0	0	0	0
ENSG00000221733.1	0	0	0	1	4	0	1	0	1	0	0	0	0	0	0	0	0	0	0	0	0	0	0	0	0	0	0	0	0	1	0	0	0	0	1	1	6	0	1	0	0	0	0	0	0	0	1	0	0
ENSG00000252116.1	0	0	0	0	0	0	0	0	0	0	0	0	0	0	0	0	0	0	0	0	0	0	0	0	0	0	0	0	0	0	0	0	0	0	0	0	0	0	0	0	0	0	0	0	0	0	0	0	0
ENSG00000228523.1	0	0	0	0	0	0	0	0	0	0	0	0	0	0	0	0	0	0	0	0	0	0	0	0	0	0	0	0	0	0	0	0	0	0	0	0	0	0	0	0	0	0	0	0	0	0	0	0	0
ENSG00000081985.6	5	0	13	0	0	0	0	20	14	4	0	0	0	0	1	0	0	5	4	0	0	1	1	1	0	0	0	4	0	0	0	7	4	1	0	0	2	1	1	4	0	7	0	0	0	1	2	0	0
ENSG00000142864.10	307	87	76	187	201	82	209	136	90	54	140	138	360	23	98	45	41	462	136	17	76	87	55	72	35	42	67	21	24	67	61	329	124	74	57	31	88	160	70	88	26	106	55	151	66	105	107	109	375
ENSG00000223263.1	0	0	0	0	5	1	0	0	0	0	0	1	1	11	3	0	1	4	0	2	4	0	0	0	0	0	0	0	0	0	0	1	0	0	0	2	1	0	0	0	0	0	0	0	0	1	2	0	0
ENSG00000235200.1	0	0	0	0	0	0	0	0	0	0	0	0	0	0	0	0	0	0	0	0	0	0	0	0	0	0	0	0	0	0	0	0	0	0	0	0	0	0	0	0	0	1	0	0	0	0	0	0	0
ENSG00000207504.1	0	0	0	0	0	0	0	0	0	0	0	0	0	0	0	0	0	0	0	0	0	0	0	0	0	0	0	0	0	0	0	0	0	0	0	0	0	0	0	0	0	0	0	0	0	0	0	0	0
ENSG00000238139.2	0	0	0	0	0	0	0	0	0	0	0	0	0	0	0	0	0	0	0	0	0	0	0	0	0	0	0	0	0	0	0	0	0	0	0	0	0	0	0	0	0	0	0	0	0	0	0	0	0
ENSG00000242482.2	0	0	4	0	0	0	2	0	0	0	0	0	0	0	0	0	0	0	0	0	0	0	0	0	0	0	0	0	0	0	0	0	0	0	0	0	0	0	0	0	0	0	0	0	0	0	0	0	0
ENSG00000232048.2	0	0	14	0	0	0	0	0	0	0	0	0	0	0	0	0	0	0	0	0	0	0	0	0	0	0	0	0	0	0	0	0	0	0	0	0	0	0	0	0	0	0	0	0	0	0	0	0	0
ENSG00000116717.7	493	46	103	140	614	125	347	129	256	19	319	34	133	100	50	30	40	543	81	7	27	120	62	73	16	29	10	2	16	47	34	375	92	32	22	17	53	183	42	36	73	75	37	54	95	100	111	123	20
ENSG00000172380.5	245	130	52	141	198	75	126	63	76	20	147	11	157	45	64	8	38	227	144	16	34	60	33	72	8	36	27	1	28	57	30	78	81	83	51	30	82	155	31	61	46	32	24	48	89	94	67	128	20
ENSG00000238778.1	3	3	0	2	0	0	4	0	2	0	9	0	4	0	0	0	4	3	0	0	2	3	1	0	0	0	0	0	0	0	0	1	0	1	0	0	0	2	0	1	0	2	1	0	0	0	0	0	0
ENSG00000232284.3	0	9	6	0	0	0	0	2	18	3	0	2	3	0	0	0	3	0	1	2	1	0	0	0	0	0	0	2	0	0	0	4	0	0	1	0	0	0	0	1	0	0	0	5	0	0	8	2	5
ENSG00000235055.3	0	0	0	0	0	0	0	0	0	0	0	0	0	0	0	0	0	0	0	0	0	0	0	0	0	0	0	0	0	0	0	0	0	0	0	0	0	0	0	0	0	0	0	0	0	0	0	0	0
ENSG00000162595.4	0	0	0	0	3	0	0	0	5	1	0	0	0	0	0	2	0	5	0	0	0	3	0	0	0	0	0	0	0	0	0	0	2	0	7	0	0	2	9	1	8	0	1	0	0	0	8	0	2
ENSG00000228431.1	0	0	0	0	0	0	0	0	0	0	0	0	0	0	0	0	0	0	0	0	0	0	0	0	0	0	0	0	0	0	0	0	0	0	0	0	0	0	0	0	0	0	0	0	0	0	0	0	0
ENSG00000263542.1	0	0	0	0	0	0	0	0	0	0	0	0	0	0	0	0	0	0	0	0	0	0	0	0	0	0	0	0	0	0	0	0	0	0	0	0	0	0	0	0	0	0	0	0	0	0	0	0	0
ENSG00000116729.9	16	15	15	9	17	0	7	22	10	11	0	3	41	27	12	9	1	1	31	0	4	3	0	2	2	22	9	0	22	68	10	3	16	0	30	19	1	3	17	15	18	10	6	16	6	7	38	96	23
ENSG00000234383.1	0	0	0	0	0	0	0	0	0	0	0	0	0	0	0	0	0	0	0	0	0	0	0	0	0	0	0	0	0	0	0	0	0	0	0	0	0	0	0	0	0	0	0	0	0	0	0	0	0
ENSG00000221203.1	0	0	0	0	0	0	0	0	0	0	0	0	0	0	0	0	0	0	0	0	0	0	0	0	0	0	0	0	0	0	0	0	0	0	0	0	0	0	0	0	0	0	0	0	0	0	0	0	0
ENSG00000229133.1	2	0	0	0	1	0	0	0	4	0	0	0	0	0	0	0	0	0	0	0	0	0	0	0	1	0	0	0	0	0	0	0	1	0	0	0	3	0	1	1	0	0	0	1	0	0	0	0	1
ENSG00000225242.2	0	0	0	0	0	0	0	0	0	0	0	0	0	0	0	0	0	0	0	0	0	0	0	0	0	0	0	0	0	0	0	0	0	0	0	0	0	0	0	0	0	0	0	0	0	0	0	0	0
ENSG00000237622.1	0	0	5	0	0	0	0	0	0	0	0	0	0	0	0	0	0	0	0	0	0	0	0	0	0	0	0	0	0	0	0	0	0	0	0	0	0	0	0	0	0	0	0	0	0	0	0	0	0
ENSG00000229440.1	0	0	0	0	0	0	0	0	0	0	0	0	0	0	0	0	0	0	0	0	0	0	0	0	0	0	0	0	0	0	0	0	0	0	0	0	0	0	0	0	0	0	0	0	0	0	0	0	0
ENSG00000116745.6	0	0	0	0	0	0	0	1	1	0	0	0	0	0	0	0	0	0	0	0	0	0	0	0	0	0	0	0	0	0	0	0	0	0	0	0	0	0	0	0	0	0	0	0	0	0	0	0	0
ENSG00000024526.12	2	8	0	9	7	2	30	0	0	2	7	3	22	1	9	5	1	27	31	2	3	10	1	8	1	0	0	1	1	0	1	42	6	7	4	3	8	15	3	4	9	8	6	1	16	10	12	8	78
ENSG00000233589.1	0	3	0	0	0	0	0	0	0	0	0	2	0	0	1	0	0	0	0	0	0	0	0	0	0	0	0	0	1	0	0	2	2	0	0	0	0	1	0	0	9	0	0	0	0	0	0	0	12
ENSG00000234264.1	0	0	5	0	0	0	0	0	0	3	2	0	7	0	0	0	0	0	0	0	0	1	0	0	0	0	0	0	0	0	0	0	0	0	1	0	0	0	2	0	0	0	0	0	0	0	0	0	1
ENSG00000225167.1	0	0	0	0	0	0	0	0	0	0	0	0	0	0	0	0	0	0	0	0	0	0	0	0	0	0	0	0	0	0	0	0	0	0	0	0	0	0	0	0	0	0	0	0	0	0	0	0	0
ENSG00000223883.1	0	0	0	0	0	0	0	0	0	0	0	0	0	0	0	0	0	0	0	0	0	0	0	0	0	0	0	0	0	1	0	0	0	0	0	0	0	0	0	0	0	0	0	0	0	0	0	0	0
ENSG00000235446.1	0	0	0	0	0	0	0	0	0	0	0	0	0	0	0	0	0	0	0	0	0	0	0	0	0	0	0	0	0	0	0	0	0	0	0	0	0	0	0	0	0	0	0	0	0	0	2	0	0
ENSG00000229639.1	0	0	0	0	0	0	0	0	0	0	0	0	0	0	0	0	0	0	0	0	0	0	0	0	0	0	0	0	0	0	0	0	0	0	0	0	0	0	0	0	0	0	0	0	0	0	0	0	0
ENSG00000033122.14	13	3	7	6	5	0	7	8	0	12	1	0	4	0	6	3	3	6	8	1	5	5	4	3	2	1	1	0	1	6	0	2	6	2	8	12	1	5	0	4	14	3	0	1	0	1	19	3	0
ENSG00000270615.1	0	15	0	0	0	0	0	0	0	0	0	0	0	1	0	0	0	5	1	0	0	0	0	0	0	0	0	2	0	1	0	0	0	0	2	0	0	3	0	5	2	0	0	0	0	0	0	0	0
ENSG00000240692.2	0	0	0	0	2	0	0	0	0	0	0	0	0	0	0	0	0	0	0	0	0	0	0	0	0	0	0	0	0	0	0	0	0	1	0	0	0	0	0	2	0	0	0	0	0	0	0	0	0
ENSG00000229359.2	0	0	0	0	0	0	0	0	1	0	0	0	0	0	0	0	0	0	0	0	0	0	0	0	0	0	0	0	0	0	0	0	2	0	0	0	0	0	0	1	0	0	0	0	0	0	0	0	0
ENSG00000237919.1	20	5	0	0	0	0	0	0	16	7	0	1	0	0	0	0	0	4	1	0	5	0	0	1	0	0	3	0	2	0	0	0	0	0	0	0	0	0	0	0	0	0	3	0	0	0	5	0	0
ENSG00000066557.5	26	12	33	21	24	14	18	0	4	19	5	9	25	6	6	11	7	33	17	4	8	6	2	6	5	4	8	2	0	23	8	12	22	12	6	3	3	16	7	24	12	6	2	15	2	8	15	12	41
ENSG00000244389.2	21	4	0	11	0	0	6	4	12	5	0	0	6	0	1	1	3	8	3	0	2	0	0	0	0	0	0	0	0	1	0	4	7	1	4	0	10	1	0	3	0	0	3	0	0	0	2	0	0
ENSG00000116754.9	1142	897	783	1652	1943	320	562	509	184	813	632	620	1841	602	626	160	109	899	762	108	341	398	159	489	189	209	101	96	126	239	315	600	400	383	333	351	157	539	461	474	323	421	167	237	172	143	452	537	1195
ENSG00000228988.1	1	0	0	0	0	0	0	7	0	0	13	5	8	0	3	0	0	1	3	3	4	0	2	1	6	0	0	0	0	10	0	0	0	4	0	0	0	3	1	1	7	7	4	0	0	0	0	0	4
ENSG00000118454.8	62	17	77	33	54	12	17	11	20	25	39	19	41	4	23	9	2	40	22	7	11	8	7	10	14	11	31	6	11	24	13	11	14	14	19	29	17	15	19	12	6	24	12	56	10	7	31	29	54
ENSG00000197568.9	0	8	1	3	0	1	0	0	1	0	0	3	0	3	1	0	0	5	0	0	0	2	2	0	0	1	1	0	2	1	0	0	0	0	0	0	0	0	0	0	0	0	0	3	0	3	3	0	0
ENSG00000226088.1	0	0	0	0	0	0	0	0	0	0	0	0	0	0	0	0	0	0	0	0	0	0	0	0	0	0	0	0	0	0	0	0	0	0	0	0	0	0	0	0	0	0	0	0	0	0	0	0	0
ENSG00000116761.7	0	4	20	0	1	0	3	3	0	0	10	0	0	0	0	11	1	1	2	0	0	0	0	0	0	0	1	0	2	0	2	1	0	0	0	1	0	0	0	0	0	2	0	0	0	6	0	9	2
ENSG00000271992.1	0	0	0	0	0	0	0	0	0	0	0	0	0	0	0	0	0	0	0	0	0	0	0	0	0	0	0	0	0	6	0	0	0	0	0	0	0	1	0	0	0	0	0	0	0	0	0	0	0
ENSG00000233020.1	0	0	0	0	0	0	0	0	0	0	0	0	0	0	0	0	0	0	0	0	0	1	0	0	0	0	0	0	0	0	0	0	0	0	0	0	0	0	0	0	0	0	0	0	0	4	1	0	0
ENSG00000237033.2	0	0	0	0	0	0	0	0	0	0	0	0	0	0	0	0	0	0	0	0	0	0	0	0	0	0	0	0	0	0	0	0	0	0	0	0	0	0	0	0	0	0	0	0	0	0	0	0	0
ENSG00000229051.1	0	3	0	0	0	0	0	0	0	0	0	0	0	0	0	0	0	0	0	0	1	0	0	0	0	0	0	0	0	0	0	0	0	0	0	0	0	0	0	0	0	0	0	0	0	0	0	2	0
ENSG00000226208.1	0	4	0	7	0	0	0	0	0	0	0	6	0	0	0	0	0	0	0	0	2	0	0	0	0	0	0	0	0	5	4	0	0	1	0	4	0	1	0	0	0	2	0	0	0	0	0	3	0
ENSG00000050628.16	4	14	33	2	0	0	0	0	1	8	1	0	2	18	3	1	0	6	2	6	9	2	0	1	0	0	2	1	0	11	0	1	2	0	2	2	2	3	0	0	0	4	4	3	29	9	8	34	0
ENSG00000235782.1	0	0	1	0	0	0	0	0	0	0	0	0	0	0	0	0	0	4	0	0	2	0	0	0	0	0	0	1	0	0	0	0	0	0	0	0	0	0	0	0	0	0	0	0	1	0	0	1	0
ENSG00000269933.1	0	0	0	0	0	0	1	6	0	0	0	0	0	0	0	2	0	0	0	0	0	0	0	0	0	0	0	0	0	0	0	0	0	0	0	0	0	0	0	0	0	0	0	0	0	0	0	0	0
ENSG00000235079.1	7	8	0	0	2	0	6	0	0	4	0	0	4	8	5	7	0	3	7	0	0	0	2	0	3	1	0	0	0	4	10	1	5	0	2	0	2	1	0	1	0	0	0	0	0	0	9	12	8
ENSG00000132485.8	357	259	391	303	647	236	375	208	101	299	181	211	610	328	275	165	112	310	254	85	71	130	74	182	78	55	80	60	79	132	217	190	235	138	196	98	97	188	233	242	51	206	99	224	152	218	204	315	436
ENSG00000207721.1	2	2	3	6	10	3	6	5	0	0	4	11	22	9	9	7	1	11	10	4	2	2	3	9	2	2	2	2	0	3	4	5	7	1	2	3	1	4	3	5	0	0	9	6	3	0	6	4	21
ENSG00000229956.5	0	12	5	3	0	2	0	0	0	0	0	2	1	0	0	0	0	0	3	0	0	2	0	0	1	0	1	0	0	7	0	0	0	0	1	2	0	3	0	1	0	0	6	0	0	0	13	34	1
ENSG00000264239.1	0	0	0	0	0	0	0	0	0	0	0	0	0	0	0	0	0	0	0	0	0	0	0	0	0	0	0	0	0	0	0	0	0	0	0	0	0	0	0	0	0	0	0	0	0	0	0	0	0
ENSG00000237726.1	0	0	0	0	0	0	0	0	0	0	1	0	0	0	0	0	0	0	0	0	0	0	0	0	0	0	0	0	0	0	0	0	0	0	0	0	0	0	0	0	0	0	0	0	0	0	0	0	0
ENSG00000226324.1	0	0	0	0	0	0	0	0	0	0	0	0	0	0	0	0	0	0	0	0	0	0	0	0	0	0	0	0	0	0	0	0	0	0	0	0	0	0	0	0	0	0	0	0	0	0	0	0	0
ENSG00000172260.9	26	7	11	1	2	0	2	16	18	5	1	0	4	25	0	2	4	10	7	6	0	2	6	2	2	1	0	0	4	0	5	0	1	3	2	4	0	0	0	11	1	5	5	4	6	0	72	297	5
ENSG00000231985.1	0	0	0	0	0	0	0	0	0	0	0	0	0	0	0	0	0	0	0	0	0	0	0	0	0	0	0	0	0	0	0	0	0	0	0	0	0	0	0	0	0	0	0	0	0	0	0	0	0
ENSG00000271618.1	0	0	0	0	0	0	0	0	0	0	0	0	0	0	0	0	0	0	0	0	0	0	0	0	0	0	0	0	0	0	0	0	0	0	0	0	0	0	0	0	0	0	0	0	0	0	0	0	0
ENSG00000228853.1	0	0	0	0	0	0	4	0	0	0	0	0	0	0	0	0	0	0	1	0	0	0	0	0	0	0	0	0	0	0	0	0	0	0	0	0	0	0	0	0	0	0	0	0	0	0	0	0	0
ENSG00000233994.2	0	0	0	0	0	0	0	0	0	0	0	0	0	0	0	0	0	0	0	0	0	0	0	0	0	0	0	0	0	0	0	0	0	0	0	0	0	0	0	0	0	0	0	0	0	0	0	0	0
ENSG00000227207.2	0	0	0	0	0	0	0	0	0	0	0	0	0	0	0	0	0	0	0	0	0	0	0	0	0	0	0	0	0	0	0	0	0	0	0	0	0	0	0	0	0	0	0	0	0	0	0	0	0
ENSG00000212366.1	0	0	1	1	0	0	1	0	0	0	0	2	0	0	0	0	0	0	0	0	1	0	0	0	0	0	3	0	0	1	0	0	0	0	1	3	0	1	1	0	0	2	0	4	0	0	0	0	2
ENSG00000225087.1	0	0	0	0	0	0	0	0	0	0	0	0	0	0	0	0	0	0	0	0	0	0	0	0	0	0	1	0	0	0	0	0	0	0	0	0	0	0	0	0	0	0	0	0	0	0	0	0	0
ENSG00000227016.2	0	0	0	7	0	0	0	0	0	0	0	0	0	0	0	0	0	0	0	0	0	0	0	0	0	0	0	0	0	0	0	0	0	0	0	0	0	0	0	0	0	0	0	0	0	0	5	0	0
ENSG00000229636.2	0	0	0	0	0	0	0	0	0	0	0	0	0	0	0	0	0	0	0	0	0	0	0	0	0	0	0	0	0	0	0	0	0	0	0	0	0	0	0	0	0	0	0	0	0	1	0	0	0
ENSG00000251825.1	0	0	0	0	0	0	0	0	0	0	0	0	0	0	0	0	0	0	0	0	0	0	0	0	0	0	0	0	0	0	0	0	0	0	0	0	0	0	0	0	0	0	0	0	0	0	0	0	0
ENSG00000233973.1	0	4	16	3	0	0	2	0	0	1	3	0	0	0	1	1	0	2	4	0	0	0	1	0	2	0	0	1	0	3	2	0	0	0	0	3	2	2	0	4	2	0	0	0	0	6	5	0	0
ENSG00000223479.3	0	0	0	0	0	0	0	0	0	0	0	0	0	0	0	0	0	0	0	0	0	0	0	0	0	0	0	0	0	0	0	0	0	0	0	0	0	0	0	0	0	0	0	0	0	0	0	0	0
ENSG00000200601.1	0	0	0	0	0	0	0	0	0	0	0	0	0	0	0	0	0	0	0	0	0	0	0	0	0	0	0	0	0	0	0	0	0	0	0	0	0	0	0	0	0	0	0	0	0	0	0	0	0
ENSG00000252005.1	0	0	0	0	0	0	0	0	0	0	0	0	0	0	0	0	0	0	0	0	0	0	0	0	0	0	0	0	0	0	0	0	0	0	0	0	0	0	0	0	0	0	0	0	0	0	0	0	0
ENSG00000162620.11	3	14	4	0	13	11	9	3	3	14	7	16	4	0	0	0	8	4	3	0	0	2	1	0	0	5	0	0	5	9	0	0	1	4	1	4	3	1	0	0	8	3	1	4	0	5	2	0	3
ENSG00000254685.2	25	6	9	4	12	1	20	5	18	13	5	6	10	2	6	0	6	20	4	0	0	12	6	1	3	1	3	9	2	8	6	11	9	7	12	6	4	7	8	1	2	4	10	1	4	7	6	9	21
ENSG00000259030.2	7	0	5	0	7	0	0	0	0	8	8	2	0	0	6	0	0	0	1	4	3	4	2	3	0	0	4	1	3	3	0	1	2	2	5	3	1	5	2	1	5	0	3	7	0	6	3	4	3
ENSG00000116783.10	0	0	0	0	7	5	5	0	0	7	8	2	2	0	0	0	0	0	5	2	0	1	1	1	0	0	1	1	0	0	0	1	0	2	1	3	0	1	0	0	0	0	4	0	0	0	0	4	2
ENSG00000237324.2	0	2	0	0	0	0	0	0	0	0	0	0	0	0	0	0	0	0	1	0	0	0	0	0	0	0	0	4	0	0	0	0	0	0	0	0	0	0	0	0	0	0	0	0	0	5	0	0	1
ENSG00000233894.1	0	0	0	0	0	0	0	0	0	0	0	7	0	0	0	0	0	0	1	1	0	0	0	0	3	0	2	0	0	0	0	0	0	0	0	0	0	0	0	0	0	0	0	0	0	0	0	0	0
ENSG00000162621.5	0	1	0	0	0	0	0	1	0	0	0	0	0	0	0	0	0	0	0	0	0	0	0	0	0	0	3	0	0	0	0	0	0	0	0	0	0	0	0	0	0	0	0	0	0	0	0	0	0
ENSG00000178965.9	0	0	1	16	33	0	0	1	0	0	1	0	0	5	2	0	0	0	6	2	3	12	4	3	0	114	4	0	100	75	1	0	2	1	0	1	1	4	1	2	2	0	0	3	0	0	14	4	5
ENSG00000234497.1	0	0	0	0	2	0	0	1	0	0	0	0	0	4	0	0	0	0	2	0	0	2	0	1	0	14	0	0	5	1	1	0	0	0	0	0	0	2	0	0	0	0	0	0	0	0	0	0	0
ENSG00000272864.1	0	0	0	0	0	0	0	0	0	0	0	0	0	0	0	0	0	3	3	0	0	1	0	0	0	0	0	1	1	0	0	0	0	0	0	0	0	0	0	4	0	0	0	0	0	0	0	0	0
ENSG00000116791.9	25	4	27	16	65	4	33	16	20	9	15	3	9	10	18	0	9	45	16	1	4	30	9	8	2	8	11	3	4	26	15	20	28	8	20	13	10	20	6	34	2	7	9	10	1	11	34	34	40
ENSG00000162623.11	95	47	14	45	90	8	36	9	18	32	42	15	89	36	29	9	13	89	32	6	16	33	7	17	9	6	9	12	6	20	16	43	34	16	32	17	18	32	37	36	18	17	5	32	7	8	37	39	96
ENSG00000229943.1	0	0	0	0	0	0	0	0	0	0	0	0	0	0	0	0	0	0	0	0	0	0	0	0	0	0	0	0	0	0	0	0	0	0	0	0	0	0	0	0	0	0	0	0	0	0	0	0	0
ENSG00000261213.1	0	0	9	0	0	0	0	0	2	0	0	0	2	0	0	0	0	0	0	1	0	0	0	0	0	2	0	0	0	0	0	0	0	0	0	0	0	0	0	0	0	0	0	0	0	0	0	13	0
ENSG00000224127.1	0	0	0	0	0	0	0	0	0	0	0	0	0	0	0	0	0	0	0	0	0	0	0	0	0	0	0	0	0	0	0	0	0	0	0	0	0	0	0	0	0	0	0	0	0	0	0	0	0
ENSG00000162624.10	0	1	43	8	0	0	3	12	0	0	0	0	0	0	0	4	0	0	8	2	1	0	1	0	1	0	1	4	0	2	0	0	0	0	1	1	0	1	1	0	0	3	0	0	0	2	15	68	5
ENSG00000224149.1	0	0	0	0	0	0	0	0	0	0	0	0	0	0	0	0	0	0	0	0	0	0	0	0	0	0	1	0	2	0	0	0	0	0	0	0	0	0	0	0	0	0	0	0	0	0	0	1	0
ENSG00000206999.1	0	0	0	0	0	0	0	0	0	0	0	0	0	0	0	0	0	0	0	0	0	0	0	0	0	0	0	0	0	0	0	0	0	0	0	0	0	0	0	0	0	0	0	0	0	0	0	0	0
ENSG00000137968.12	2	5	22	20	3	4	24	5	11	2	10	5	7	0	4	0	4	10	20	1	3	3	8	0	0	1	4	4	0	3	2	0	0	3	1	6	1	23	0	0	0	1	6	6	3	0	7	9	3
ENSG00000224493.1	0	0	0	0	0	0	0	0	0	0	0	0	0	0	0	0	0	0	0	0	0	0	0	0	0	0	0	0	0	0	0	0	0	0	0	0	0	0	0	0	0	0	0	0	0	0	0	0	0
ENSG00000252338.1	0	0	0	0	0	0	0	0	0	0	0	0	0	0	0	0	0	0	0	0	0	0	0	0	0	0	0	0	0	0	0	0	0	0	0	0	0	0	0	0	0	0	0	0	0	0	0	0	0
ENSG00000213579.3	0	0	0	0	0	0	0	0	0	0	0	0	0	0	0	0	0	0	0	0	0	0	0	0	0	0	0	0	0	0	0	0	0	0	0	0	0	0	0	0	0	0	0	0	0	0	0	0	0
ENSG00000230863.2	0	0	0	0	0	0	0	0	0	0	0	0	0	0	0	0	0	0	0	0	0	0	0	0	0	0	0	0	0	0	0	0	0	0	0	0	0	0	0	0	0	0	0	0	0	0	0	0	0
ENSG00000178193.5	1	0	4	0	0	1	1	0	2	1	0	0	1	0	0	6	0	0	2	1	0	0	0	0	0	0	0	0	0	0	0	0	1	0	1	9	2	0	1	0	13	0	2	0	1	0	3	6	0
ENSG00000117054.9	76	31	0	27	35	21	51	44	49	24	49	84	64	78	29	15	2	68	25	3	17	23	11	23	7	9	10	3	17	20	46	17	43	13	25	16	18	43	41	34	6	23	33	49	8	6	40	98	141
ENSG00000181227.2	0	0	0	0	0	0	0	0	0	0	0	0	0	0	0	0	0	0	0	0	0	0	0	0	0	0	0	0	0	0	0	0	0	0	0	0	0	1	0	0	0	0	0	0	0	0	0	0	0
ENSG00000137955.11	64	24	18	19	30	14	41	30	24	47	86	35	75	20	37	5	7	113	37	7	2	23	16	23	12	16	11	5	10	28	23	51	64	30	7	15	13	33	28	42	3	16	20	35	20	21	35	31	61
ENSG00000206620.1	8	4	0	0	0	10	0	2	0	0	3	3	6	0	2	0	4	6	1	0	0	0	0	1	0	0	0	0	0	4	8	0	4	1	0	1	0	0	0	0	0	0	0	0	0	1	1	0	1
ENSG00000207241.1	4	0	0	0	1	1	0	8	0	3	0	0	0	0	0	0	0	0	10	1	0	0	0	0	0	0	0	0	0	0	1	0	4	1	1	0	0	0	5	0	0	0	0	0	0	4	2	2	9
ENSG00000201487.1	4	0	16	0	2	0	0	0	0	8	3	0	3	0	1	5	0	1	0	0	0	0	0	0	0	0	0	0	3	0	5	2	0	5	0	0	0	0	0	1	0	0	0	0	0	0	1	0	0
ENSG00000057468.6	0	0	0	0	0	0	0	0	10	0	0	0	2	0	1	0	0	0	0	2	0	0	0	0	0	0	0	0	0	0	0	0	0	0	0	0	8	0	0	0	0	0	0	0	0	0	0	0	0
ENSG00000266832.1	0	0	0	0	0	0	0	0	0	0	0	0	0	0	0	0	0	0	0	0	0	0	0	0	0	0	0	0	0	0	0	0	0	0	0	0	0	0	0	0	0	0	0	0	0	0	0	0	0
ENSG00000154007.6	0	0	0	0	0	0	0	0	0	0	0	0	0	0	0	0	0	3	2	0	0	0	0	0	0	0	0	0	0	0	0	0	0	0	0	0	0	0	0	0	0	0	0	0	0	0	0	0	0
ENSG00000225605.1	0	0	0	0	0	0	0	0	0	0	0	0	0	0	0	0	0	0	0	0	0	0	0	0	0	0	0	0	0	0	0	0	0	0	0	0	0	0	0	0	0	0	0	0	0	0	0	0	0
ENSG00000230027.1	0	0	0	0	0	0	0	0	0	1	0	1	0	0	0	0	0	0	0	0	0	0	0	0	0	0	0	0	0	0	0	0	0	0	0	0	0	0	0	0	0	0	0	0	0	0	0	0	0
ENSG00000184005.9	3	4	30	10	2	3	8	11	4	2	0	0	0	4	0	0	11	0	7	1	3	1	0	0	0	0	0	1	0	1	1	0	3	0	3	5	2	1	3	7	0	0	3	2	0	0	8	5	0
ENSG00000223905.1	0	0	0	0	0	0	0	0	0	0	0	0	0	0	0	0	0	0	0	0	0	0	0	0	0	0	0	0	0	0	0	0	0	0	0	0	0	0	0	0	0	0	0	0	0	0	0	0	0
ENSG00000272855.1	0	0	2	0	0	0	0	0	0	0	0	0	0	0	2	0	0	0	0	0	0	0	0	0	0	0	0	0	0	0	0	0	0	0	0	0	0	0	0	0	0	0	0	0	0	0	0	0	4
ENSG00000226415.1	0	0	0	0	0	0	0	0	0	0	0	0	0	0	0	0	0	0	0	0	0	0	0	0	0	0	0	0	0	0	0	0	0	0	0	0	0	0	0	0	0	0	0	0	0	0	0	0	0
ENSG00000264686.1	0	0	0	0	0	0	0	0	0	0	0	0	0	0	0	0	0	0	0	0	0	0	0	0	0	0	0	0	0	0	0	0	0	0	0	0	0	0	0	0	0	0	0	0	0	0	0	0	0
ENSG00000199921.1	0	0	0	0	0	0	0	0	0	0	0	0	3	0	0	0	0	0	0	0	0	0	0	0	0	0	0	0	0	0	0	0	0	0	0	0	0	0	0	0	0	0	0	0	0	0	0	0	0
ENSG00000237552.1	0	0	0	0	0	0	0	0	0	0	0	0	0	0	0	0	0	0	0	0	0	0	0	0	0	0	0	0	0	0	0	0	0	0	0	0	0	0	0	0	0	0	0	0	0	0	0	0	0
[truncated: 55,911 more rows]
[truncated: 144 more columns]
