# Supplementary material for: The microdissected gene expression landscape of nasopharyngeal cancer reveals vulnerabilities in FGF and noncanonical NF-κB signaling
Source: Sci Adv. 2022 Apr 8;8(14):eabh2445. doi: 10.1126/sciadv.abh2445 (PMC8993121; doi:10.1126/sciadv.abh2445)
Supplement: Supplementary file 2 — Data S1 to S3 [file sciadv.abh2445_data_s1_to_s3.zip › sciadv.abh2445_data_s2.txt]

patient_index	Gender	Race	Diagnosis	EBER	Histo_Pattern	T	N	M	Stage	Overall_Stage	RT	RT_Gy	Chemo	Chemo_Concurrent	Treatment_Additional	Recurrence_Any	Recurrence_Days_To	Recurrence_Location	FU_Days	FU_Exclusion_Reason	Survival_status	Reason_for_demise
A34	Male	Asian	primary nasopharyngeal cancer	Positive	Schmincke	2	3	0	4	IVB	yes	66	yes	cisplatin, 5FU	stereotactic boost	yes	133	bone, lung	1023	NA	D	NPC
A05	Male	Asian	primary nasopharyngeal cancer	Positive	Regaud	4	1	0	4	IVA	yes	70	yes	cisplatin	adjuvant cisplatin, 5FU	no	NA	NA	517	NA	A	NA
A08	Male	Hispanic/Latino	primary nasopharyngeal cancer	Positive	Regaud	2	2	0	3	III	yes	70	yes	cisplatin	adjuvant cisplatin, 5FU	no	NA	NA	517	NA	A	NA
A11	Male	Asian	primary nasopharyngeal cancer	Positive	Schmincke	2	1	0	2	II	yes	unknown	yes	cisplatin	NA	NA	NA	NA	NA	treated in other institution	NA	NA
A12	Male	Asian	primary nasopharyngeal cancer	Positive	Regaud	3	2	0	3	III	yes	70	yes	cisplatin	induction TPF	no	NA	NA	1624	NA	A	NA
A17	Male	Asian	primary nasopharyngeal cancer	Positive	Regaud	3	1	1	4	IVC	yes	60	yes	cisplatin	adjuvant cisplatin, 5FU	NA	NA	NA	95	NA	D	non-NPC related
A28	Female	Asian	primary nasopharyngeal cancer	Positive	Regaud	3	1	0	3	III	yes	70	yes	cisplatin	NA	no	NA	NA	1476	NA	A	NA
A35	Male	Asian	primary nasopharyngeal cancer	Positive	Schmincke	2	0	0	2	II	yes	70	yes	cisplatin	induction TPF, bevacizumab	no	NA	NA	1821	NA	A	NA
A39	Male	Asian	primary nasopharyngeal cancer	Positive	Regaud	1	1	0	2	II	yes	70	yes	cisplatin	induction TPF	no	NA	NA	1280	NA	A	NA
A40	Male	Asian	primary nasopharyngeal cancer	Positive	Schmincke	3	0	0	3	III	yes	70	yes	cisplatin	induction TPF	no	NA	NA	1414	NA	A	NA
A43	Female	Other	primary nasopharyngeal cancer	Positive	Regaud	1	1	0	2	II	yes	70	yes	cisplain	adjuvant gemcitabine, docetaxal	yes	634	nasopharynx, liver	1334	did not receive upfront RT / chemoRT	A	NA
A49	Male	Asian	primary nasopharyngeal cancer	Positive	Regaud	1	1	0	2	II	yes	70	yes	cisplatin	adjuvant cisplatin, 5FU	no	NA	NA	609	NA	A	NA
A52	Male	Hispanic/Latino	primary nasopharyngeal cancer	Positive	Regaud	4	2	0	4	IVA	yes	67.8	yes	cisplatin	induction cisplatin, 5FU	no	NA	NA	730	NA	A	NA
A63	Female	Asian	primary nasopharyngeal cancer	Positive	Schmincke	4	3	0	4	IVB	yes	70	yes	cisplatin	induction TPF	no	NA	NA	721	NA	A	NA
A68	Male	Other	primary nasopharyngeal cancer	Positive	Regaud	2	2	0	3	III	yes	61.2	yes	cisplain	induction cisplatin, 5FU	no	NA	NA	125	NA	A	NA
A82	Male	Asian	primary nasopharyngeal cancer	Positive	Regaud	2	2	0	3	III	yes	70	yes	cisplatin	NA	no	NA	NA	865	NA	A	NA
A86	Male	Asian	primary nasopharyngeal cancer	Positive	Regaud	4	2	0	4	IVA	yes	70	yes	cisplatin	adjuvant gemcitabine, paclitaxel	no	NA	NA	277	NA	A	NA
A27	Male	White	primary nasopharyngeal cancer	Positive	Regaud	4	2	0	4	IVA	yes	66	no	NA	NA	yes	189	bone	241	NA	D	NPC
A55	Male	Asian	primary nasopharyngeal cancer	Positive	Regaud	1	2	0	3	III	yes	66	no	NA	NA	yes	122	bone	434	NA	D	NPC
A09	Male	White	primary nasopharyngeal cancer	Positive	Regaud	2	2	0	3	III	yes	66	no	NA	stereotactic boost	no	NA	NA	2074	NA	A	NA
A92	Male	Asian	primary nasopharyngeal cancer	Positive	Undetermined	2	3	0	4	IVB	yes	66	yes	unknown	NA	yes	499	lung	755	NA	D	NPC
A64	Male	Asian	primary nasopharyngeal cancer	Positive	Schmincke	3	0	0	3	III	yes	67	no	NA	stereotactic boost	no	NA	NA	1184	NA	A	NA
A90	Male	Asian	primary nasopharyngeal cancer	Positive	Schmincke	1	2	0	3	III	yes	66	yes	cisplatin, 5FU	NA	no	NA	NA	831	NA	A	NA
A80	Male	Asian	primary nasopharyngeal cancer	Positive	Regaud	2	2	0	3	III	yes	66	yes	cisplatin, 5FU	stereotactic boost	no	NA	NA	4664	NA	A	NA
A72	Male	Asian	primary nasopharyngeal cancer	Positive	Regaud	4	1	0	4	IVA	yes	66	yes	cisplatin	stereotactic boost	no	NA	NA	2568	NA	A	NA
A88	Male	Asian	primary nasopharyngeal cancer	Positive	Undetermined	2	3	0	4	IVB	yes	66	yes	cisplatin, 5FU	stereotactic boost	no	NA	NA	2075	NA	A	NA
A44	Male	Asian	primary nasopharyngeal cancer	Positive	Schmincke	3	0	0	3	III	yes	66	yes	cisplatin, 5FU	stereotactic boost	no	NA	NA	3073	NA	A	NA
A50	Male	Asian	primary nasopharyngeal cancer	Positive	Regaud	2	2	0	3	III	yes	66	yes	carboplatin	adjuvant carboplatin, 5FU, stereotactic boost	yes	941	lung	1317	NA	D	NPC
A61	Female	Asian	primary nasopharyngeal cancer	Positive	Regaud	4	2	0	4	IVA	yes	66	yes	cisplatin	induction cisplatin, 5FU, stereotactic boost	no	NA	NA	1197	NA	D	non-NPC related
A01	Male	Asian	primary nasopharyngeal cancer	Positive	Schmincke	1	3	0	4	IVB	yes	66	yes	cisplatin	stereotactic boost	no	NA	NA	1937	NA	A	NA
A81	Male	Asian	primary nasopharyngeal cancer	Positive	Regaud	4	2	0	4	IVA	yes	66	yes	cisplatin	stereotactic boost	no	NA	NA	2902	NA	A	NA
A06	Female	Other	primary nasopharyngeal cancer	Positive	Regaud	1	2	0	3	III	yes	66	yes	induction_only	induction cisplatin, methotrexate, 5FU, stereotactic boost	no	NA	NA	7001	NA	A	NA
A13	Female	Asian	primary nasopharyngeal cancer	Positive	Schmincke	4	2	0	4	IVA	yes	66	yes	cisplatin	induction cisplatin, 5FU	yes	1184	lung	2095	NA	D	NPC
A59	Male	Asian	primary nasopharyngeal cancer	Positive	Regaud	4	0	0	4	IVA	yes	66	yes	cisplatin	NA	no	NA	NA	4698	NA	A	NA
A18	Male	Asian	primary nasopharyngeal cancer	Positive	Schmincke	2	2	0	3	III	yes	66	yes	cisplatin	stereotactic boost	no	NA	NA	3923	NA	A	NA
A02	Male	Middle-eastern	primary nasopharyngeal cancer	Positive	Regaud	1	2	0	3	III	yes	70	yes	cisplatin	adjuvant carboplatin, 5FU	no	NA	NA	3309	NA	A	NA
A20	Female	Other	primary nasopharyngeal cancer	Positive	Regaud	NA	NA	NA	NA	NA	yes	72	yes	unknown	NA	no	NA	NA	1476	NA	A	NA
A45	Male	Asian	primary nasopharyngeal cancer	Positive	Regaud	4	1	0	4	IVA	yes	66	yes	cisplatin	stereotactic boost	yes	861	lung	2482	NA	D	NPC
A16	Male	Hispanic/Latino	primary nasopharyngeal cancer	Positive	Regaud	4	1	0	4	IVA	yes	66	yes	cisplatin	NA	no	NA	NA	733	NA	A	NA
A83	Male	Asian	primary nasopharyngeal cancer	Positive	Regaud	3	1	0	3	III	yes	66	yes	cisplatin	stereotactic boost	no	NA	NA	180	NA	A	NA
A29	Male	Asian	primary nasopharyngeal cancer	Positive	Regaud	4	1	1	4	IVC	unknown	unknown	unknown	NA	NA	NA	NA	NA	NA	treated in other institution	NA	NA
A47	Male	Asian	primary nasopharyngeal cancer	Positive	Regaud	4	0	0	4	IVA	yes	66	yes	cisplatin, 5FU	NA	no	NA	NA	2850	NA	D	non-NPC related
A76	Male	Asian	primary nasopharyngeal cancer	Positive	Regaud	4	0	1	4	IVC	yes	70	yes	cisplatin	induction TPF	NA	NA	NA	2975	NA	A	NA
A32	Male	Asian	primary nasopharyngeal cancer	Positive	Regaud	3	1	0	3	III	yes	70	yes	cisplatin	adjuvant 5FU	no	NA	NA	3152	NA	A	NA
A71	Male	Black	primary nasopharyngeal cancer	Positive	Schmincke	3	0	0	3	III	yes	66	yes	cisplatin	adjuvant cisplatin,5FU, stereotactic boost	yes	213	bone	865	NA	D	NPC
A73	Female	White	primary nasopharyngeal cancer	Positive	Regaud	2	0	X	2	II	unknown	unknown	unknown	NA	NA	NA	NA	NA	NA	treated in other institution	NA	NA
A60	Female	Asian	primary nasopharyngeal cancer	Positive	Schmincke	4	0	0	4	IVA	yes	unknown	no	NA	NA	yes	420	liver, lung	427	did not receive upfront RT / chemoRT	A	NA
A67	Male	Asian	primary nasopharyngeal cancer	Positive	Regaud	2	0	0	2	II	yes	48	no	NA	NA	no	NA	NA	30	NA	A	NA
A51	Male	Asian	primary nasopharyngeal cancer	Positive	Schmincke	3	2	0	3	III	yes	70	yes	cisplatin	adjuvant gemcitabine, paclitaxel	no	NA	NA	321	NA	A	NA
A03	Male	Other	primary nasopharyngeal cancer	Positive	Regaud	4	2	0	4	IVA	yes	70	yes	cisplatin	induction TPF	no	NA	NA	1952	NA	A	NA
A19	Male	Hispanic/Latino	primary nasopharyngeal cancer	Positive	Schmincke	4	2	0	4	IVA	yes	70	yes	cisplatin	adjuvant cisplatin, 5FU	no	NA	NA	89	NA	A	NA
A07	Female	White	primary nasopharyngeal cancer	Positive	Schmincke	1	3	0	4	IVB	yes	66	yes	cisplatin	adjuvant carboplatin, 5FU, stereotactic boost	no	NA	NA	5493	NA	A	NA
A31	Female	Asian	primary nasopharyngeal cancer	Positive	Schmincke	4	1	0	4	IVA	yes	66	yes	unknown	NA	no	NA	NA	6699	NA	A	NA
A42	Male	Asian	primary nasopharyngeal cancer	Positive	Schmincke	4	0	0	4	IVA	yes	66	yes	cisplatin, 5FU	stereotactic boost	no	NA	NA	5269	NA	D	NA
A66	Male	Asian	primary nasopharyngeal cancer	Positive	Schmincke	4	3	0	4	IVB	yes	66	yes	unknown	stereotactic boost	no	NA	NA	4848	NA	A	NA
A26	Male	Asian	primary nasopharyngeal cancer	Positive	Schmincke	3	3	0	4	IVB	yes	66	yes	cisplatin	adjuvant cisplatin, 5FU, stereotactic boost	yes	138	adrenal, bone	326	NA	D	NPC
A65	Male	Asian	primary nasopharyngeal cancer	Positive	Schmincke	4	2	0	4	IVA	yes	66.8	no	NA	stereotactic boost	no	NA	NA	3946	NA	A	NA
A10	Female	Asian	primary nasopharyngeal cancer	Positive	Schmincke	1	3	1	4	IVC	no	NA	no	NA	NA	NA	NA	NA	NA	did not receive upfront RT / chemoRT	NA	NA
A57	Male	Asian	primary nasopharyngeal cancer	Positive	Schmincke	4	0	0	4	IVA	yes	60	yes	cisplatin	NA	no	NA	NA	1818	NA	A	NA
A79	Female	Asian	primary nasopharyngeal cancer	Positive	Regaud	4	2	1	4	IVC	yes	70	yes	cisplatin	induction cisplatin, 5FU	NA	NA	NA	286	NA	A	NA
