# Supplementary material for: The microdissected gene expression landscape of nasopharyngeal cancer reveals vulnerabilities in FGF and noncanonical NF-κB signaling
Source: Sci Adv. 2022 Apr 8;8(14):eabh2445. doi: 10.1126/sciadv.abh2445 (PMC8993121; doi:10.1126/sciadv.abh2445)
Supplement: Supplementary file 2 — Data S1 to S3 [file sciadv.abh2445_data_s1_to_s3.zip › sciadv.abh2445_data_s3.txt]

sample_ID	lab_index	patient_index	dissection_index	cell_type	cell_type_epi	recurrence_case	batch	lib_index	parrafin_type	block_age	study	STAR_mqc.generalstats.star.uniquely_mapped_percent	featureCounts_mqc.generalstats.featurecounts.Assigned	STAR_mqc.generalstats.star.uniquely_mapped	featureCounts_mqc.generalstats.featurecounts.percent_assigned
10181_A05_T2_TUM	10181	A05	T2	TUM	TUM	no	A6	31	block	1	NPC_ST	26.81	1477118	4763262	31.01424652
10188_A11_T1_TUM	10188	A11	T1	TUM	TUM	no	A6	48	block	5	NPC_ST	26.79	727890	5017432	14.50899175
10190_A11_S1_TME	10190	A11	S1	TME	TME	no	A6	34	block	5	NPC_ST	32.53	710752	6277096	11.32433751
10195_A17_T2_TUM	10195	A17	T2	TUM	TUM	no	A6	3	block	5	NPC_ST	28.06	929107	4118863	22.55994573
10206_A39_T2_TUM	10206	A39	T2	TUM	TUM	no	A6	37	block	4	NPC_ST	28.01	1606620	4568669	35.1701284
10210_A40_T2_TUM	10210	A40	T2	TUM	TUM	no	A6	43	block	4	NPC_ST	18.09	797686	2972220	26.84165702
10223_A63_T1_TUM	10223	A63	T1	TUM	TUM	no	A6	5	block	3	NPC_ST	21.31	975720	3500603	27.87674258
10225_A63_S1_TME	10225	A63	S1	TME	TME	no	A6	44	block	3	NPC_ST	22.9	1137342	4632316	24.5554946
10226_A63_E1_NAT	10226	A63	E1	DYS	DYS	no	A6	20	block	3	NPC_ST	23.83	708114	4246860	16.67598063
10258_A34_S1_TME	10258	A34	S1	TME	TME	no	A6	13	TMA	20	NPC_ST	26.48	672405	4088665	16.44756314
10265_A64_T1_TUM	10265	A64	T1	TUM	TUM	no	A6	2	TMA	21	NPC_ST	21.05	718241	4053508	17.72139375
10266_A64_S1_TME	10266	A64	S1	TME	TME	no	A6	16	TMA	21	NPC_ST	23.52	642749	4499363	14.28714959
10299_A59_T1_TUM	10299	A59	T1	TUM	TUM	no	A6	39	TMA	13	NPC_ST	27.6	1217534	4310284	28.25074639
10300_A59_S1_TME	10300	A59	S1	TME	TME	no	A6	11	TMA	13	NPC_ST	28.87	901324	3746752	24.05923117
10309_A45_T1_TUM	10309	A45	T1	TUM	TUM	no	A6	18	TMA	10	NPC_ST	22.8	589285	2228103	26.45102822
10310_A45_S1_TME	10310	A45	S1	TME	TME	no	A6	14	TMA	10	NPC_ST	24.54	467846	3254506	14.37731864
10319_A76_T1_TUM	10319	A76	T1	TUM	TUM	no	A6	30	TMA	8	NPC_ST	22.18	257143	2703492	9.512695531
10488_A16_T2_TUM	10488	A16	T2	TUM	TUM	no	A6	46	TMA	9	NPC_ST	27.91	1527888	4797596	31.8509533
10491_A47_T2_TUM	10491	A47	T2	TUM	TUM	no	A6	10	TMA	20	NPC_ST	26.61	759871	4051514	18.75771264
10495_A71_T2_TUM	10495	A71	T2	TUM	TUM	no	A6	36	TMA	12	NPC_ST	31.17	105968	1429433	7.414181175
10497_A60_T2_TUM	10497	A60	T2	TUM	TUM	no	A6	8	TMA	17	NPC_ST	29.57	281322	1358950	20.70399866
10502_A51_T1_TUM	10502	A51	T1	TUM	TUM	no	A6	19	block	1	NPC_ST	31.42	439749	1289149	34.11638933
10505_A51_S1_TME	10505	A51	S1	TME	TME	no	A6	29	block	1	NPC_ST	25.09	324667	1174849	27.63831416
10514_A34_T1_TUM	10514	A34	T1	TUM	TUM	no	A6	45	block	20	NPC_ST	27.16	421390	1320005	31.92740321
10516_A34_S1_TME	10516	A34	S1	TME	TME	no	A6	40	block	20	NPC_ST	27.91	271020	1245528	21.76227711
10517_A34_E1_NAT	10517	A34	E1	NAT	NAT	no	A6	12	block	20	NPC_ST	26.11	301926	1136476	26.57027448
10541_A10_T1_TUM	10541	A10	T1	TUM	TUM	no	A6	24	block	18	NPC_ST	25.75	287218	1337505	21.47714943
10543_A10_S1_TME	10543	A10	S1	TME	TME	no	A6	25	block	18	NPC_ST	26.26	159207	1155506	13.77982504
10544_A10_E1_NAT	10544	A10	E1	NAT	NAT	no	A6	38	block	18	NPC_ST	29.98	262430	1523550	17.22703942
10204_A35_E1_NAT	10204	A35	E1	NAT	NAT	no	A4	3	block	7	NPC_ST	22.44	534993	1460272	36.63974238
10211_A40_S1_TME	10211	A40	S1	TME	TME	no	A4	16	block	4	NPC_ST	20.75	912948	1691739	53.97038967
10213_A49_T2_TUM	10213	A49	T2	TUM	TUM	no	A4	27	block	2	NPC_ST	26.3	829136	1867977	44.39059673
10236_A86_T2_TUM	10236	A86	T2	TUM	TUM	no	A4	44	block	0	NPC_ST	21.97	827468	1751456	47.24951507
10271_A72_T1_TUM	10271	A72	T1	TUM	TUM	no	A4	7	TMA	19	NPC_ST	17.57	364643	1221071	29.86524549
10307_A20_T1_TUM	10307	A20	T1	TUM	TUM	no	A4	43	TMA	10	NPC_ST	18.5	443467	1410268	31.44843774
10308_A20_S1_TME	10308	A20	S1	TME	TME	no	A4	26	TMA	10	NPC_ST	19.15	342741	1127200	30.40934583
10327_A71_T1_TUM	10327	A71	T1	TUM	TUM	no	A4	38	TMA	12	NPC_ST	14.9	275951	1119968	24.64191441
10467_A27_T2_TUM	10467	A27	T2	TUM	TUM	no	A4	45	TMA	24	NPC_ST	22.41	630289	1694976	37.18918492
10485_A18_T2_TUM	10485	A18	T2	TUM	TUM	no	A4	11	TMA	11	NPC_ST	25.31	677366	1827410	37.06997843
10490_A29_T2_TUM	10490	A29	T2	TUM	TUM	no	A4	39	TMA	10	NPC_ST	24.55	589589	1919443	30.71952023
10522_A31_T2_TUM	10522	A31	T2	TUM	TUM	no	A4	9	block	21	NPC_ST	14.4	207095	1046171	19.79743229
10531_A66_S1_TME	10531	A66	S1	TME	TME	no	A4	31	block	17	NPC_ST	16.01	465602	1186934	39.23065775
10534_A26_T2_TUM	10534	A26	T2	TUM	TUM	no	A4	30	block	17	NPC_ST	22.34	375733	1507085	24.93380547
10542_A10_T2_TUM	10542	A10	T2	TUM	TUM	no	A4	40	block	18	NPC_ST	22.49	629737	1864833	33.77234263
10549_A79_T1_TUM	10549	A79	T1	TUM	TUM	no	A4	33	block	2	NPC_ST	14.85	400906	978028	40.99507432
10551_A79_S1_TME	10551	A79	S1	TME	TME	no	A4	36	block	2	NPC_ST	14.08	485761	1241752	39.122563
10554_A35_T1_TUM	10554	A35	T1	TUM	TUM	no	A4	15	block	7	NPC_ST	28.63	826272	2222351	37.18393373
10556_A35_S1_TME	10556	A35	S1	TME	TME	no	A4	37	block	7	NPC_ST	32.34	1379594	2665151	51.76913029
10599_A94_T1_TUM	10599	A94	T1	TUM	TUM	yes	A4	42	block	1	NPC_ST	40.9	1343972	2681917	50.11686721
10601_A94_S1_TME	10601	A94	S1	TME	TME	yes	A4	46	block	1	NPC_ST	40.15	1825289	3222412	56.64885536
10602_A94_E1_NAT	10602	A94	E1	NAT	NAT	yes	A4	14	block	1	NPC_ST	36.79	1745286	2709734	64.41365316
10605_A71_T1_TUM	10605	A71	T1	TUM	TUM	yes	A4	47	block	11	NPC_ST	15.55	228853	1122459	20.39048356
10784_C666_1_CEL	10784	C666	1	CEL	CEL		A4	22	block	2	NPC_ST	40.39	1298566	2393752	54.25401286
10785_C666_2_CEL	10785	C666	2	CEL	CEL		A4	19	block	1	NPC_ST	40.88	2416612	4004397	60.3549752
10180_A05_T1_TUM	10180	A05	T1	TUM	TUM	no	A5	9	block	1	NPC_ST	20.79	663186	1545738	42.91027345
10182_A05_S1_TME	10182	A05	S1	TME	TME	no	A5	32	block	1	NPC_ST	28.85	783730	2306552	33.98368308
10183_A05_E1_NAT	10183	A05	E1	DYS	DYS	no	A5	44	block	1	NPC_ST	28.51	685641	2251666	30.45486345
10192_A12_T2_TUM	10192	A12	T2	TUM	TUM	no	A5	33	block	5	NPC_ST	16.3	308316	1252228	24.62544588
10198_A28_T2_TUM	10198	A28	T2	TUM	TUM	no	A5	36	block	4	NPC_ST	27.1	807347	2370022	34.06938559
10217_A52_T2_TUM	10217	A52	T2	TUM	TUM	no	A5	22	block	2	NPC_ST	21.77	622584	1655029	37.62316525
10231_A82_T1_TUM	10231	A82	T1	TUM	TUM	no	A5	15	block	2	NPC_ST	26.97	956761	2280443	41.96075404
10233_A82_S1_TME	10233	A82	S1	TME	TME	no	A5	20	block	2	NPC_ST	27.08	821591	2405316	34.16261182
10234_A82_E1_NAT	10234	A82	E1	NAT	NAT	no	A5	47	block	2	NPC_ST	28.25	551049	2114439	26.06504803
10241_A43_S1_TME	10241	A43	S1	TME	TME	no	A5	5	block	4	NPC_ST	34.55	1234078	2895655	42.62480351
10272_A88_T1_TUM	10272	A88	T1	TUM	TUM	no	A5	1	TMA	19	NPC_ST	18.73	269498	1450307	18.58483852
10273_A88_S1_TME	10273	A88	S1	TME	TME	no	A5	34	TMA	19	NPC_ST	21.72	208613	1584671	13.16637192
10288_A01_T1_TUM	10288	A01	T1	TUM	TUM	no	A5	7	TMA	12	NPC_ST	20.27	496680	1671984	29.71032611
10289_A01_S1_TME	10289	A01	S1	TME	TME	no	A5	40	TMA	12	NPC_ST	21.47	426931	1573399	27.13802073
10297_A13_T1_TUM	10297	A13	T1	TUM	TUM	no	A5	31	TMA	20	NPC_ST	15.69	126231	1141852	11.05671701
10298_A13_S1_TME	10298	A13	S1	TME	TME	no	A5	16	TMA	20	NPC_ST	20.17	160173	1512879	10.58865527
10315_A29_T1_TUM	10315	A29	T1	TUM	TUM	no	A5	8	TMA	10	NPC_ST	19.91	377007	1915563	19.68414067
10316_A29_S1_TME	10316	A29	S1	TME	TME	no	A5	6	TMA	10	NPC_ST	24.84	415182	1818397	22.83554778
10477_A44_T2_TUM	10477	A44	T2	TUM	TUM	no	A5	17	TMA	18	NPC_ST	27.36	477627	2041907	23.39492277
10478_A50_T2_TUM	10478	A50	T2	TUM	TUM	no	A5	10	TMA	14	NPC_ST	25.72	568542	1943024	29.26509126
10492_A76_T2_TUM	10492	A76	T2	TUM	TUM	no	A5	2	TMA	8	NPC_ST	24.12	290660	1620678	17.93742452
10515_A34_T2_TUM	10515	A34	T2	TUM	TUM	no	A5	12	block	20	NPC_ST	28.75	856092	2408050	35.55643791
10521_A31_T1_TUM	10521	A31	T1	TUM	TUM	no	A5	27	block	21	NPC_ST	18.94	288554	1742011	16.56707232
10523_A31_S1_TME	10523	A31	S1	TME	TME	no	A5	25	block	21	NPC_ST	19.28	210895	1388884	15.18675689
10524_A31_E1_NAT	10524	A31	E1	DYS	DYS	no	A5	42	block	21	NPC_ST	21.12	265524	1292492	20.5467495
10526_A42_T2_TUM	10526	A42	T2	TUM	TUM	no	A5	39	block	18	NPC_ST	22.89	593993	1718374	34.57210406
10545_A57_T1_TUM	10545	A57	T1	TUM	TUM	no	A5	14	block	7	NPC_ST	26.53	537636	1730264	31.07693802
10547_A57_S1_TME	10547	A57	S1	TME	TME	no	A5	48	block	7	NPC_ST	28.41	1105570	2072594	53.35005554
10550_A79_T2_TUM	10550	A79	T2	TUM	TUM	no	A5	19	block	2	NPC_ST	15.84	295025	1073585	27.48455639
10603_A13_T1_TUM	10603	A13	T1	TUM	TUM	yes	A5	46	block	16	NPC_ST	15.56	249082	1263724	19.71293487
10607_A71_T3_TUM	10607	A71	T3	TUM	TUM	yes	A5	3	block	11	NPC_ST	19.02	298219	1254502	23.77592104
10783_C666_3_CEL	10783	C666	3	CEL	CEL		A5	37	block	2	NPC_ST	32.07	1000260	2625611	38.10173185
10184_A08_T1_TUM	10184	A08	T1	TUM	TUM	no	A1	37	block	2	NPC_ST	33.28	757588	1446346	52.38284891
10186_A08_S1_TME	10186	A08	S1	TME	TME	no	A1	5	block	2	NPC_ST	35.07	393106	1209304	32.50881347
10187_A08_E1_NAT	10187	A08	E1	NAT	NAT	no	A1	24	block	2	NPC_ST	36.03	758657	1458323	52.02541689
10232_A82_T2_TUM	10232	A82	T2	TUM	TUM	no	A1	8	block	2	NPC_ST	19.68	742561	1368266	54.2738716
10254_A09_T1_TUM	10254	A09	T1	TUM	TUM	no	A1	9	TMA	22	NPC_ST	21.75	228546	1161351	19.68057578
10255_A09_S1_TME	10255	A09	S1	TME	TME	no	A1	20	TMA	22	NPC_ST	19.52	127400	933850	13.64338296
10284_A61_T1_TUM	10284	A61	T1	TUM	TUM	no	A1	26	TMA	13	NPC_ST	29.69	464960	1507292	30.84929784
10285_A61_S1_TME	10285	A61	S1	TME	TME	no	A1	3	TMA	13	NPC_ST	27.03	442996	1392216	31.82136202
10311_A16_T1_TUM	10311	A16	T1	TUM	TUM	no	A1	46	TMA	9	NPC_ST	16.2	323476	992085	32.60771172
10312_A16_S1_TME	10312	A16	S1	TME	TME	no	A1	2	TMA	9	NPC_ST	23.71	350404	1250784	28.01642908
10313_A83_T1_TUM	10313	A83	T1	TUM	TUM	no	A1	1	TMA	10	NPC_ST	19.7	356827	1188774	30.01815423
10314_A83_S1_TME	10314	A83	S1	TME	TME	no	A1	11	TMA	10	NPC_ST	18.43	231055	829646	27.85187775
10317_A47_T1_TUM	10317	A47	T1	TUM	TUM	no	A1	44	TMA	20	NPC_ST	27.12	784767	2203645	35.61485866
10320_A76_S1_TME	10320	A76	S1	TME	TME	no	A1	25	TMA	8	NPC_ST	26.17	344437	1519354	22.67142601
10329_A73_T1_TUM	10329	A73	T1	TUM	TUM	no	A1	7	block	16	NPC_ST	26.58	534595	1472323	36.31206936
10469_A09_T2_TUM	10469	A09	T2	TUM	TUM	no	A1	19	TMA	22	NPC_ST	20.13	221320	1180820	18.74412976
10470_A92_T2_TUM	10470	A92	T2	TUM	TUM	no	A1	4	TMA	22	NPC_ST	27.19	430400	1433593	30.02408065
10474_A80_T2_TUM	10474	A80	T2	TUM	TUM	no	A1	36	TMA	20	NPC_ST	27.07	507695	1553825	32.67590423
10480_A01_T2_TUM	10480	A01	T2	TUM	TUM	no	A1	42	TMA	12	NPC_ST	22.6	361767	1062670	34.04539047
10487_A45_T2_TUM	10487	A45	T2	TUM	TUM	no	A1	21	TMA	10	NPC_ST	26.57	415056	1188294	34.93090505
10503_A51_T2_TUM	10503	A51	T2	TUM	TUM	no	A1	48	block	1	NPC_ST	38.09	872540	1725068	50.58323125
10507_A03_T2_TUM	10507	A03	T2	TUM	TUM	no	A1	43	block	6	NPC_ST	22.21	519238	1410271	36.82037623
10518_A07_T1_TUM	10518	A07	T1	TUM	TUM	no	A1	12	block	17	NPC_ST	19.82	450934	1290950	34.93307903
10520_A07_S1_TME	10520	A07	S1	TME	TME	no	A1	32	block	17	NPC_ST	23.99	559783	1515688	36.9343554
10525_A42_T1_TUM	10525	A42	T1	TUM	TUM	no	A1	27	block	18	NPC_ST	26.18	586771	1687765	34.76868909
10528_A42_E1_NAT	10528	A42	E1	NAT	NAT	no	A1	30	block	18	NPC_ST	28.99	499094	1490931	33.47739092
10530_A66_T2_TUM	10530	A66	T2	TUM	TUM	no	A1	40	block	17	NPC_ST	21.45	454938	1279029	35.57148889
10555_A35_T2_TUM	10555	A35	T2	TUM	TUM	no	A1	18	block	7	NPC_ST	27.41	427622	1368031	31.26031205
10604_A13_T2_TUM	10604	A13	T2	TUM	TUM	yes	A1	15	block	16	NPC_ST	28.75	624467	1627309	38.37715956
10868_A35_E1_NAT	10868	A35	E1	NAT	NAT	no	A1	13	block	7	NPC_ST	34.83	666595	1857505	35.8888396
10185_A08_T2_TUM	10185	A08	T2	TUM	TUM	no	A3	30	block	2	NPC_ST	23.78	304552	656026	46.42752064
10205_A39_T1_TUM	10205	A39	T1	TUM	TUM	no	A3	17	block	4	NPC_ST	27.08	292437	668727	43.73452137
10207_A39_S1_TME	10207	A39	S1	TME	TME	no	A3	37	block	4	NPC_ST	32.14	134006	809345	16.55887405
10208_A39_E1_NAT	10208	A39	E1	NAT	NAT	no	A3	3	block	4	NPC_ST	28.29	178070	684585	26.01327909
10218_A52_S1_TME	10218	A52	S1	TME	TME	no	A3	33	block	2	NPC_ST	17.99	142310	399842	35.5945854
10219_A52_E1_NAT	10219	A52	E1	NAT	NAT	no	A3	16	block	2	NPC_ST	21.04	218498	543078	40.23615247
10228_A68_T2_TUM	10228	A68	T2	TUM	TUM	no	A3	13	block	0	NPC_ST	23.56	393169	774722	50.7540121
10235_A86_T1_TUM	10235	A86	T1	TUM	TUM	no	A3	47	block	0	NPC_ST	27.34	270412	702369	38.5030606
10237_A86_S1_TME	10237	A86	S1	TME	TME	no	A3	11	block	0	NPC_ST	30.47	275028	705515	38.98612377
10238_A86_E1_NAT	10238	A86	E1	NAT	NAT	no	A3	14	block	0	NPC_ST	28.54	285842	689024	41.48776668
10253_A55_S1_TME	10253	A55	S1	TME	TME	no	A3	1	TMA	23	NPC_ST	25.48	191160	891934	21.43414573
10267_A90_T1_TUM	10267	A90	T1	TUM	TUM	no	A3	38	TMA	20	NPC_ST	24.37	180666	673649	26.82203711
10268_A90_S1_TME	10268	A90	S1	TME	TME	no	A3	15	TMA	20	NPC_ST	26.52	137284	1014111	13.53892278
10282_A50_T1_TUM	10282	A50	T1	TUM	TUM	no	A3	4	TMA	14	NPC_ST	20.96	200559	659030	30.434809
10283_A50_S1_TME	10283	A50	S1	TME	TME	no	A3	36	TMA	14	NPC_ST	22.58	493279	1368966	36.03659481
10301_A18_T1_TUM	10301	A18	T1	TUM	TUM	no	A3	6	TMA	11	NPC_ST	27.26	355648	1038270	34.25753256
10302_A18_S1_TME	10302	A18	S1	TME	TME	no	A3	8	TMA	11	NPC_ST	26.48	397931	1278419	31.1300688
10331_A60_T1_TUM	10331	A60	T1	TUM	TUM	no	A3	18	TMA	17	NPC_ST	19.14	165887	433478	38.27316585
10332_A60_S1_TME	10332	A60	S1	TME	TME	no	A3	27	TMA	17	NPC_ST	21.37	217501	662000	32.85880899
10466_A55_E2_NAT	10466	A55	E2	NAT	NAT	no	A3	12	block	4	NPC_ST	22.27	275009	837768	32.82960441
10468_A43_T2_TUM	10468	A43	T2	TUM	TUM	no	A3	21	TMA	23	NPC_ST	24.79	643495	1252891	51.36556844
10479_A61_T2_TUM	10479	A61	T2	TUM	TUM	no	A3	34	TMA	13	NPC_ST	20.69	145002	514693	28.17504037
10483_A13_T2_TUM	10483	A13	T2	TUM	TUM	no	A3	29	TMA	20	NPC_ST	17	191778	801596	23.92711747
10496_A73_T2_TUM	10496	A73	T2	TUM	TUM	no	A3	31	TMA	16	NPC_ST	15.17	155000	467821	33.13459701
10509_A03_E1_NAT	10509	A03	E1	DYS	DYS	no	A3	39	block	6	NPC_ST	21.23	297863	1043249	28.5543237
10539_A65_S1_TME	10539	A65	S1	TME	TME	no	A3	43	block	18	NPC_ST	21.48	262069	867289	30.21992468
10546_A57_T2_TUM	10546	A57	T2	TUM	TUM	no	A3	22	block	7	NPC_ST	21.75	175318	579831	30.23871124
10606_A71_T2_TUM	10606	A71	T2	TUM	TUM	yes	A3	40	block	11	NPC_ST	20.7	253594	941177	26.94675234
10194_A17_T1_TUM	10194	A17	T1	TUM	TUM	no	A2	21	block	5	NPC_ST	27.37	500309	2303055	21.72571978
10199_A28_S1_TME	10199	A28	S1	TME	TME	no	A2	7	block	4	NPC_ST	29.88	858533	3099230	27.70396076
10200_A28_E1_NAT	10200	A28	E1	NAT	NAT	no	A2	27	block	4	NPC_ST	28.36	687232	2843756	24.16843971
10214_A49_S1_TME	10214	A49	S1	TME	TME	no	A2	47	block	2	NPC_ST	31.55	813766	2638815	30.84136235
10215_A49_E1_NAT	10215	A49	E1	DYS	DYS	no	A2	39	block	2	NPC_ST	31.86	389512	2391083	16.29151332
10227_A68_T1_TUM	10227	A68	T1	TUM	TUM	no	A2	30	block	0	NPC_ST	28.8	706068	2223855	31.7526018
10230_A68_E1_NAT	10230	A68	E1	NAT	NAT	no	A2	31	block	0	NPC_ST	30.36	1044127	2860634	36.50307424
10256_A92_T1_TUM	10256	A92	T1	TUM	TUM	no	A2	48	TMA	22	NPC_ST	26.49	390550	1946402	20.06718693
10257_A92_S1_TME	10257	A92	S1	TME	TME	no	A2	33	TMA	22	NPC_ST	26.54	349403	2164124	16.14671666
10269_A80_T1_TUM	10269	A80	T1	TUM	TUM	no	A2	45	TMA	20	NPC_ST	20.35	425624	2027079	20.99869407
10280_A44_T1_TUM	10280	A44	T1	TUM	TUM	no	A2	42	TMA	18	NPC_ST	23.44	399512	2078113	19.22643245
10305_A02_T1_TUM	10305	A02	T1	TUM	TUM	no	A2	37	TMA	11	NPC_ST	22.87	333564	2620655	12.72933692
10306_A02_S1_TME	10306	A02	S1	TME	TME	no	A2	38	TMA	11	NPC_ST	25.67	325721	2810367	11.59118941
10322_A32_S1_TME	10322	A32	S1	TME	TME	no	A2	25	TMA	9	NPC_ST	23.01	150270	2486097	6.044876176
10473_A90_T2_TUM	10473	A90	T2	TUM	TUM	no	A2	14	TMA	20	NPC_ST	22.95	581864	2698434	21.565015
10475_A72_T2_TUM	10475	A72	T2	TUM	TUM	no	A2	22	TMA	19	NPC_ST	21.08	400204	1954252	20.48042021
10481_A81_T2_TUM	10481	A81	T2	TUM	TUM	no	A2	32	TMA	9	NPC_ST	21.9	330867	1875576	17.64221287
10484_A59_T2_TUM	10484	A59	T2	TUM	TUM	no	A2	5	TMA	13	NPC_ST	27.85	692351	2463000	28.11268283
10489_A83_T1_TUM	10489	A83	T1	TUM	TUM	no	A2	19	TMA	10	NPC_ST	20.71	216319	1702880	12.70420077
10500_A67_S1_TME	10500	A67	S1	TME	TME	no	A2	29	block	13	NPC_ST	28.12	668701	2460292	27.18205036
10501_A67_E1_NAT	10501	A67	E1	DYS	DYS	no	A2	16	block	13	NPC_ST	27.39	698991	2434717	28.71176183
10504_A51_T3_TUM	10504	A51	T3	TUM	TUM	no	A2	2	block	1	NPC_ST	29.9	696619	2725630	25.56051064
10536_A26_E1_NAT	10536	A26	E1	NAT	NAT	no	A2	36	block	17	NPC_ST	22.75	685196	2422655	28.28489812
10553_A02_T2_TUM	10553	A02	T2	TUM	TUM	no	A2	8	block	11	NPC_ST	22.04	396151	2390189	16.57556371
10558_A93_T2_TUM	10558	A93	T2	TUM	TUM	yes	A2	3	block	0	NPC_ST	23.67	200387	1230145	16.29117569
11222_H01_E1_PIR	11222	H01	E1	SQM	PIR		H1	10	block	7	NPC_ST	28.72	1228804	1869142	65.74466776
11224_H01_E1_TONLP	11224	H01	E1	SQM	TONLP		H1	11	block	7	NPC_ST	26.18	903695	1680540	53.77661249
11227_H01_E1_BOT	11227	H01	E1	SQM	BOT		H1	24	block	7	NPC_ST	26.83	951904	1652096	57.62060992
11228_H02_E1_PIR	11228	H02	E1	SQM	PIR		H1	4	block	7	NPC_ST	28.42	919391	1585688	57.98313339
11229_H02_E1_BOT	11229	H02	E1	SQM	BOT		H1	5	block	7	NPC_ST	31.53	1164252	1775191	65.5873757
11230_H02_E1_TONLR	11230	H02	E1	SQL	TONLR		H1	18	block	7	NPC_ST	26.42	832750	1755458	47.43941114
11231_H02_E1_TONLP	11231	H02	E1	SQM	TONLP		H1	36	block	7	NPC_ST	28.1	1110812	2250028	49.3715068
11232_H02_E1_PNS	11232	H02	E1	PNS	PNS		H1	2	block	7	NPC_ST	20.19	449619	1413729	31.80526887
11234_H03_E1_PAL	11234	H03	E1	SQM	PAL		H1	8	block	7	NPC_ST	32.13	1422196	2429680	58.53665363
11236_H03_E1_TONLP	11236	H03	E1	SQM	TONLP		H1	20	block	7	NPC_ST	27.82	863622	1568416	55.06578268
11237_H03_E1_PNS	11237	H03	E1	PNS	PNS		H1	22	block	7	NPC_ST	33.05	666039	1676255	39.7355296
11238_H03_E1_PIR	11238	H03	E1	SQM	PIR		H1	38	block	7	NPC_ST	32.68	1459127	2242156	65.07939977
11239_H03_E1_BOT	11239	H03	E1	SQM	BOT		H1	7	block	7	NPC_ST	31.92	1334353	2300358	58.00929468
11240_H04_E1_PNS	11240	H04	E1	PNS	PNS		H1	31	block	8	NPC_ST	34.21	1248217	2909787	42.89924417
11241_H04_E1_PIR	11241	H04	E1	SQM	PIR		H1	39	block	8	NPC_ST	29.13	1735004	3336536	52.00258963
11242_H04_E1_BOT	11242	H04	E1	SQM	BOT		H1	3	block	8	NPC_ST	33.44	1149448	1974724	58.21006708
11243_H04_E1_TONLR	11243	H04	E1	SQL	TONLR		H1	43	block	8	NPC_ST	28.75	1115530	2332426	47.82942569
11245_H05_E1_TONLR	11245	H05	E1	SQL	TONLR		H1	37	block	10	NPC_ST	29.4	864475	2075344	41.6565273
11246_H05_E1_TONLP	11246	H05	E1	SQM	TONLP		H1	15	block	10	NPC_ST	35.46	1420102	2663489	53.31970149
11247_H05_E1_BOT	11247	H05	E1	SQM	BOT		H1	21	block	10	NPC_ST	30.97	1131034	2061753	54.86035525
11248_H05_E1_PNS	11248	H05	E1	PNS	PNS		H1	40	block	10	NPC_ST	38.74	1389991	3258535	42.65860588
11249_H05_E1_PIR	11249	H05	E1	SQM	PIR		H1	26	block	10	NPC_ST	36.43	1543771	2518634	61.29711873
11250_H05_E2_PNS	11250	H05	E2	PNS	PNS		H1	12	block	10	NPC_ST	35.62	1081620	2581438	41.90230466
11235_C666_4_CEL	11235	C666	4	CEL	CEL		H1	13	block	2	NPC_ST	34.42	1265573	2373516	53.32300501
